# Supplementary material for: Identification of chemicals that mimic transcriptional changes associated with autism, brain aging and neurodegeneration
Source: Nat Commun. 2016 Mar 31;7:11173. doi: 10.1038/ncomms11173 (PMC4821887; doi:10.1038/ncomms11173)
Supplement: Supplementary Data 1 — Live/dead, vehicle-subtracted cytotoxicity results for all chemicals tested. [file ncomms11173-s2.xlsx]

## Sheet: Chemicals_Cytotoxicity
		% Dead cells (vehicle subtracted)
Name	CAS	10 µM	1 µM	0.1 µM	0.01 µM	0.001 µM	RNA-Seq conc. (µM)	Chemical Category (per EPA unless otherwise indicated)	Use	Comments
2,2-Bis(4-hydroxyphenyl)-1,1,1-trichloroethane (HPTE)	2971-36-0	1.98598					10	phenol-phenol [C] halide	metabolite of methoxychlor
2,4-D (2,4-dichlorophenoxy)acetic acid	94-75-7	4.3648	16.6451	1.75404			10	phenol ethoxylate carboxylic acid halide	herbicide
2,4-DB [4-(2,4-dichlorophenoxy)butyric acid]	94-82-6	-0.339409					10	phenol ethoxylate carboxylic acid halide	herbicide
2,5-Pyridinedicarboxylic acid, dipropyl ester	136-45-8	-2.99947					10	pyridine carboxylate	insect repellent
2-Phenylphenol	90-43-7	25.5098	8.62343	3.97073			1	phenol	fungicide, germicide
3-Iodo-2-propynylbutylcarbamate (Carbamic acid, butyl-, 3-iodo-2-propynyl ester)	55406-53-6	62.8883	1.15877	0.0105905			1	carbamate	microbicide
Abamectin	71751-41-2	4.66634					1	mectin	insecticide	RIN < 7 at 10 µM concentration and/or < RNA 15 ng/µL, so lower concentration was sequenced
Acephate	30560-19-1	-1.8111					10	thiophosphamide	insecticide
Acetamiprid	135410-20-7	2.98281					10	pyridine amide halide nitrile	insecticide
Acetochlor	34256-82-1	2.3535					10	phenyl acetanilide chloro	herbicide
Acibenzolar-S-Methyl [1,2,3-Benzothiadiazole-7-carbothioic acid, S-methyl ester]	135158-54-2	-0.149738					10	benzisothiazole	fungicide, plant activator
Acifluorfen	50594-66-6	3.87293					10	phenyl-phenyl [O] nitro halide carboxylic acid	herbicide
Alachlor	15972-60-8	3.54486					10	phenyl acetanilide chloro	herbicide
Aldicarb	116-06-3	-0.437071					10	carbamate	insecticide
Ametryn	834-12-8	0.0901946					10	triazine amine sulfide	herbicide
Amitraz	33089-61-1	0.333374					10	phenyl-phenyl [NCNCN]	insecticide
Anilazine [1,3,5-Triazine-2-amine, 4,6-dichloro-N-(2-chlorophenyl)-]	101-05-3	-1.57192					10	phenyl-triazine [N] halide	fungicide
Asulam	3337-71-1	1.25498					10	aniline sulfonamide carbamate	herbicide
Atrazine (2-Chloro-6-ethylamino-4-amino-s-triazine)	1912-24-9	1.81332					10	triazine chloro	herbicide
Azamethiphos	35575-96-3	-0.576174					10	bennzoxazolone thiophosphate halide	insecticide
Azinphos-methyl	86-50-0	-0.921082					10	benztraziineone thiophosphate halide	insecticide
Azoxystrobin	131860-33-8	11.5939	34.5194	6.38342			0.1	strobin	fungicide
Bendiocarb	22781-23-3	9.25618					10	phenol ethoxylate carbamate	insecticide
Benfluralin [Benefin]	1861-40-1	-1.41233					10	aniline alkylate dinitro fluoro	herbicide
Benomyl	17804-35-2	1.03196					10	bennzimidazolyl carbamate	fungicide
Bensulfuron-methyl	83055-99-6	-2.60616					10	NA	herbicide
Bensulide	741-58-2	-0.807395					10	phenyl sulfonamide thiophosphate	herbicide
Bentazone	25057-89-0	-0.590549					10	phenyl carbamate sulfide	herbicide
Bifenazate	149877-41-8	0.133322					10	phenyl-phenyl alkoxy carbamate	insecticide
Bifenthrin	82657-04-3	0.235775					10	pyrethroid ester	insecticide
Bisphenol A [4-[1-(4-hydroxyphenyl)-1-methylethyl]phenol]	80-05-7	0.962671					10	phenol-phenol [C]	plasticizer
Boscalid	188425-85-6	-4.04535					10	pyridine phenyl urea halide	fungicide
Bromacil	314-40-9	5.5524					10	uracil	herbicide
Bromoxynil [3,5-dibromo-4-hydroxybenzonitrile]	1689-84-5	-1.63147					10	phenol halide nitrile	herbicide
Buprofezin	69327-76-0	-1.5902					10	bennzimidazolyl carbamate	insecticide
Butachlor	23184-66-9	0.262472					10	phenyl acetanilide chloro	herbicide
Butafenacil	134605-64-4	-4.68142					10	uracil phanyl halide carboxylate	herbicide
Butralin	33629-47-9	4.6194					10	aniline alkylate dinitro	herbicide
Butylate	2008-41-5	1.86088					10	thiocarbamate	herbicide
Cacodylic acid (Dimethylarsenic acid)	75-60-5	-2.91515					10	organometallic	herbicide
Captafol	2425--06--1	35.235	-0.198876	0.206135			1	NA	fungicide
Captan	133-06-2	2.37406					10	phthalimide	fungicide
Carbaryl [1-naphthyl N-methylcarbamate]	63-25-2	-4.52214					10	naphthalene carbamate	insecticide
Carboxin (2-methyl-N-phenyl-5,6-dihydro-1,4-oxathiine-3-carboxamide)	5234-68-4	3.18874					10	phenyl carbamate thioether	fungicide
Carfentrazone-ethyl	128639-02-1	9.78503					10	Class 4.257	herbicide
Chlorethoxyfos	54593-83-8	0.541469					10	thiophosphate alkyl halide	insecticide
Chloridazon (5-Amino-4-chloro-2-phenyl-2H-pyridazin-3-one)	1698-60-8	33.1969	-0.27695	2.78703			1	phenyl-diazine halide amine one	herbicide
Chloroneb	2675-77-6	-0.942227					10	phenol ethoxylate halide	fungicide
Chlorothalonil	1897-45-6	32.7664	11.5559	1.89422			1	phenyl halide nitrile	fungicide
Chlorpropham	101-21-3	-1.17882					10	phenyl carbamate chloro	herbicide
Chlorpyrifos oxon	5598-15-2	0.808721					10	pyridine thiophosphate halide	metabolite
Chlorpyrifos-methyl	5598-13-0	-0.32014					10	pyridine thiophosphate halide	insecticide
Cinmethylin	87818-31-3	-0.554674					10	phenyl ether	herbicide
Clodinafop-propargyl	105512-06-9	-2.62459					10	pyridine alkoxy carboxylic acid halide	herbicide
Clofentezine	741115-24-5	0.497744					10	phenyl-phenyl [tetrazine] halide	insecticide
Clomazone	81777-89-1	-3.45154					10	phenyl acetanilide chloro	herbicide
Cloprop	87860-36-4	-3.00736					10	phenol ethoxylate carboxylic acid halide	herbicide
Clopyralid [3,6-Dichloro-pyridine-2-carboxylic acid]	1702-17-6	-1.90711					10	pyridine carboxylic acid halide	herbicide
Clopyralid-olamine	577754-85-5	0.571263					10	pyridine carboxylic acid halide	herbicide
Clorophene	120-32-1	2.35897					10	phenol-phenyl [C] halide	microbicide
Clothianidin	210880-92-5	-2.18791					10	thiazole nitroguanidine neonicotinoid	insecticide
Coumaphos	56-72-4	0.0195908					10	heterocyclic one thiophosphate	insecticide
Cyanamide	420-04-2	0.295536					10	cyanimide	multipurpose agro and industrial reactant
Cyanazine	21725-46-2	0.503621					10	triazine chloro nitrile	herbicide
Cyazofamid	120116-88-3	-1.67797					10	thiazole nitrole chloride	fungicide
Cyclanilide	113136-77-9	0.692779					10	phenyl amide chloro carbooxylic acid	herbicide
Cycloate	1134-23-2	2.45172					10	thiocarbamate	herbicide
Cyfluthrin (Baythroid)	68359-37-5	-3.67676					10	pyrethroid ester	insecticide
Cyhalofop-butyl	122008-85-9	0.447641					10	pyrethroid ester	herbicide
Cymoxanil	57966-95-7	3.58594					10	acetamide carboxylate amine	fungicide
Cypermethrin	52315-07-8	-3.37685					10	pyrethroid ester	insecticide
Cyproconazole	94361-06-5	6.32144	5.16509	3.05824			1	conazole (triazoles)	fungicide
Cyprodinil	121552-61-2	-6.38524					10	phenyl diazine [N]	fungicide
Cyromazine	66215-27-8	-4.3436					10	triazine amine	insecticide
Daminozide	1596-84-5	-0.732142					10	carbamate carboxylic acid amine	herbicide
Dazomet	533-74-4	15.1896	-4.54708	-5.05013			1	thiocarbamate	herbicide
d-cis,trans-Allethrin (Cyclopropanecarboxylic acid, 2,2-dimethyl-3-(2-methyl-1-propenyl)-, 2-methyl-4-oxo-(2-propenyl)-2-cyclopenten-1-yl ester, (1.alpha.(S*),3.beta.)-(.+).-)	84030-86-4	15.8657	1.06551	2.59328			1	NA	insecticide
Diazinon	333-41-5	0.173775					10	pyrimidine thiophosphate	insecticide
Diazoxon	962-58-3	-0.938021					10	diazine phosphate	metabolite of diazinon
Dibutyl phthalate	84-74-2	-2.72175					10	phthalate	plasticizer
Dicamba	1918-00-9	19.1664	-4.25716	-4.13165			1	phthalate anhydride	herbicide
Dichlobenil	1194-65-6	8.85635					10	phenyl halide nitrile	herbicide
Dicloran	99-30-9	-0.116892					10	aniline nitro chloro	fungicide
Dichlorprop [alpha-(2,4-Dichlorophenoxy) propionic acid]	120-36-5	-0.339409					10	phenol ethoxylate carboxylic acid halide	herbicide
Dichlorvos	62-73-7	0.415935					10	phosphate alkyl halide	insecticide
Diclofop-methyl	51338-27-3	-2.90176					10	phenol ethoxylate carboxylic acid halide	herbicide
Diclosulam	145701-21-9	0.00320421					10	sulfonanilide triazolopyrimidine	herbicide
Dicofol	115-32-2	1.05413					10	phenyl-phenyl [C] alcohol halide	insecticide
Dicrotophos	375-78-2	-0.123783					10	phosphate alkyl ene ketone	insecticide
Phthalic acid, mono-2-ethylhexyl ester [MEHP]	4376-20-9	-0.817576					10	phthalate	metabolite
Diethylhexyl phthalate (DEHP)	117-81-7	-0.284809					10	phthalate	plasticizer
Diethyltoluamide	134-62-3						10	phenyl amide	insecticide
Difenoconazole	119446-68-3	-2.02751					10	conazole (triazoles)	fungicide
Difenzoquat metilsulfate	432222-48-6	28.3332	-0.414744	-0.512544			1	quaternary ammonium salt	herbicide
Dimethenamid	87674-68-8	-0.353023					10	conazole (imidazoles)	herbicide
Dimethoate	60-51-5	-3.60031					10	thiophosphate amide	insecticide
Dimethomorph	110488-70-5	-1.66552					10	phenyl-phenyl [C] alkoxy halide morpholine	fungicide
Dimethyl phthalate	131-11-2	1.87191					10	phthalate	plasticizer
Diniconazole	83657-24-3	0.403449					10	conazole (triazoles)	fungicide
Diphenylamine	122-39-4	2.55693					10	phenyl-phenyl [N]	fungicide, plant growth regulator, insecticide
Diquat dibromide	85-00-7	-0.547144	-0.527714				1	pyridine-phenyl	herbicide	RIN < 7 at 10 µM concentration and/or < RNA 15 ng/µL, so lower concentration was sequenced
Disulfoton	298-04-4	2.55693					10	thiophosphate alkyl	insecticide
Dithiopyr	97886-45-8	42.3834	61.9303	0.44	-1.14015		0.1	pyridine thio ketone fluoride	herbicide
Diuron	330-54-1	-0.631952					10	phenyl urea chloro	herbicide
S-Bioallethrin	28434-00-6	-1.69729					10	pyrethroid ester	insecticide
Emamectin benzoate	155569-91-8	74.5665	-2.29234	-1.80281			1	mectin	insecticide
Endosulfan	115-29-7	-0.881603					10	polychloro-bicycle sulfate	insecticide
EPTC	759-94-4	3.43714					10	thiocarbamate	herbicide
Esfenvalerate	66230-04-4	4.89793					10	pyrethroid ester	insecticide
Ethalfluralin	55283-68-6	1.14588					10	aniline alkylate dinitro fluoro	herbicide
Ethephon	16672-87-0	-0.129875					10	phosphoric acid alkyl halide	herbicide
Ethofumesate	26225-79-6	-0.38723					10	phenyl sulfate alkoxy	herbicide
Ethoprop	13194-48-4	0.467865					10	thiophosphate alkyl	insecticide
Ethylenethiourea (2-Imidazolidinethione)	96-45-7	-0.548229					10	thiourea	reactant, rubber accelerator
Etoxazole	153233-91-1	-1.18647					10	phenyl-isoxazole alkoxyl phenyl	insecticide
Etridiazole	2593-15-9	-1.26258					10	thiadiazole ether halide	fungicide
Famoxadone	131807-57-3	1.21294					10	phenyl-phenyl [O] etc	fungicide
Fenamidone	161326-34-7	1.63756					10	imidazole	fungicide
Fenamiphos	22224-92-6	5.70788					10	phenyl phosphamide sulfide	insecticide
Fenarimol	60168-88-9	-1.82851					10	phenyl-phenyl [C] halide alcohol diazine	fungicide
Fenhexamid	126833-17-8	-0.643143					10	phenyl amide halide	fungicide
Fenitrothion	122-14-5	-1.33806					10	phenyl thiophosphate nitrate	insecticide
Fenoxaprop-ethyl	71283-80-2	9.92386					10	aryloxyphenoxyproprionic	herbicide
Fenoxycarb	72490-01-8	11.9766	-2.46	-3.47461			1	phenyl-phenyl [O] alkoxy carbamate	insecticide
Fenpropathrin (Danitol)	64257-84-7	-1.60055					10	pyrethroid ester	insecticide
Fenpyroximate	111812-58-9	62.2329	11.8288	7.30877			0.1	phenyl-pyrazole [O] benzoate	insecticide
Fenthion	55-38-9	-0.579887					10	phenyl thiophosphate sulfide	insecticide
Fentin	76-87-9	88.4611	59.5882	54.3694	-1.32238		0.01	organometallic	fungicide
Fipronil	120068-37-3	18.3033	2.15203	0.553751			1	thiazole nitrole chloride	insecticide
Fluazifop-butyl	69806-50-4	7.78785	23.9839	-0.164979	0.21504		0.1	phenyl-pyradine [O] alkoxy carboxylate halide	herbicide
Fluazifop-P-butyl (Propanoic acid, 2-(4-((5-(trifluoromethyl)-2-pyridinyl)oxy)phenoxy)-, butyl ester, (R)-)	79241-46-6	0.569349					10	phenyl-pyradine [O] alkoxy carboxylate halide	herbicide
Fluazinam	79622-59-6	67.5157	27.2629	-0.763027			0.1	phenyl-pyridine [urea] halide nitro fluoride	fungicide
Fludioxonil	131341-86-1	-2.85568					10	phenyl-pyrole ether nitrile fluoride	fungicide
Flufenacet	142459-58-3	22.5988	-2.52883	3.22242			1	conazole (imidazoles)	herbicide
Flufenpyr-ethyl	188489-07-8	-1.57462					10	pyridine alkoxy carboxylic acid halide	herbicide
Flumetralin	62924-70-3	1.36774					10	aniline alkylate dinitro fluoro	herbicide
Flumetsulam	98967-40-9	0.449486					10	sulfonanilide triazolopyrimidine	herbicide
Flumiclorac-pentyl	87546-18-7	-0.65806					10	Pharma Class 4.43	herbicide
Flumioxazin	103361-09-7	7.05439					10	Pharma Class 4.58	herbicide
Fluometuron	2164-17-2	0.227813					10	phenyl urea fluoro	herbicide
Fluoxastrobin	361377-29-9	24.4798	-0.404988	-0.425021			1	strobin	fungicide
Fluroxypyr	69377-81-7	-1.90457					10	pyridine alkoxy carboxylic acid halide	herbicide
Fluroxypyr-meptyl	81406-37-3	-1.2099					10	pyridine carboxylate halide amine	herbicide
Flusilazole	85509-19-9	-0.0573657					10	conazole (triazoles)	fungicide
Fluthiacet-methyl	117337-19-6	-0.382963					10	conazole (imidazoles)	herbicide
Flutolanil	66332-96-5	9.58916					10	phenyl-phenyl [amide] alkoxy	fungicide
Folpet	133-07-3	-1.24772					10	phthalimide	fungicide
Forchlorfenuron	68157-60-8	0.600553					10	pyridine phenyl urea halide	plant growth regulator
Formetanate hydrochloride	23422-53-9	1.88746					10	phenyl amine carbamate	insecticide
Fosthiazate	98886-44-3	-0.474192					10	thioophosphate alkyl	insecticide
Hexaconazole	79983-71-4	-2.06762					10	conazole (triazoles)	fungicide
Hexazinone	51235-04-2	-2.62942					10	triazinone	herbicide
Hexythiazox	78587-05-0	0.587075					10	phenyl dicarboximide chloro	insecticide
Icaridin	119515-38-7	2.04375					10	piperidine carboxylic acid	repellant
Imazalil	35554-44-0	0.263284					10	conazole (imidazoles)	fungicide
Imazamox	114311-32-9	-0.155344					10	imidazolinone pyridine carboxylic acid	herbicide
Imazapic (3-Pyridinecarboxylic acid, 2-(4,5-dihydro-4-methyl-4-(1-methylethyl)-5-oxo-1H-imidazol-2-yl)-5-methyl-, (.+.)-)	104098-48-8	-0.578471					10	imidazolinone pyridine carboxylic acid	herbicide
Imazapyr	81334-34-1	1.12163					10	imidazolinone pyridine carboxylic acid	herbicide
Imazaquin	81335-37-7	-2.73042					10	imidazolinone pyridine carboxylic acid	herbicide
Imazethapyr	81335-77-5	4.70447					10	imidazolinone pyridine carboxylic acid	herbicide
Imidacloprid	138261-41-3	-3.0763					10	pyridine nitroguanidine neonicotinoid	insecticide
Indoxacarb	173584-44-6	0.620767					10	Pharma Class 4.43	insecticide
Iodosulfuron-methyl-sodium	144550-36-7	-4.35163					10	metsulfuron-like	herbicide
Iprodione	36734-19-7	8.37552					10	phenyl carbamate chloro	fungicide
Isazofos	42509-80-8	-3.84166					10	triazole thiophosphate	insecticide
Isoxaben	82558-50-7	-1.27426					10	phenyl-oxazole [CON] alkoxy	herbicide
Isoxaflutole	141112-29-0	2.41623					10	benzoylpyrazole oxazole	herbicide
Lactofen	77501-63-4	-1.53922					10	phenyl-phenyl [O] nitro halide carboxylic acid	herbicide
Lindane	58-89-9	3.53659					10	alkane cyclo chloro	insecticide
Linuron	330-55-2	-0.934838					10	phenyl urea chloro	herbicide
Malaoxon	1634-78-2	-0.0086885					10	thiophosphate carboxylate	metabolite of malathion
Malathion	121-75-5	-1.49219					10	thiophosphate carboxylate	insecticide
Maleic hydrazide	123-33-1	7.21538					10	pyridazine diol	herbicide
Mancozeb	8018--01--7	1.01744					10	NA	fungicide
Maneb	12427-38-2	6.09736					10	carbamodithioic acid	fungicide
MCPA (Agroxone)	94-74-6	9.26148					10	phenol ethoxylate carboxylic acid halide	herbicide
Mepiquat chloride	24307-26-4	17.4042	-1.89826	-4.25946			1	quaternary ammonium salt	herbicide
Mesosulfuron methyl	74223-64-6	-0.475637					10	NA	herbicide
Mesotrione	104206-82-8	0.187142					10	phenyl sulfate nitrate ketone	herbicide
Metalaxyl	57837-19-1	0.536055					10	phenyl acetanilide ether carboxylate	fungicide
Metam-sodium hydrate	6734-80-1	-1.49141					10	thiocarbamate	herbicide
Methamidophos	10265-92-6	-1.5388					10	thiophosphamide	insecticide
Methanone (4-Methylbenzophenone)	134-84-9	2.41623					10	NA	multipurpose agricultural and industrial chemical
Methidathion	950-37-8	0.176055					10	thiadiazole thiophosphate	insecticide
Methomyl	16752-77-5	-0.486525	-0.208931				10	carbamate sulfide	insecticide
Methoxychlor	72-43-5	-0.622194					10	phenyl-phenyl [C] alkoxy halide	insecticide
Methoxyfenozide	161050-58-4	0.271705					10	phenyl-phenyl [amide] alkoxy	insecticide
Methyl cellosolve	109-86-4	2.2057					10	alcohol pri ether	solvent
Methyl hydrogen phthalate	4376-18-5	1.93842					10	phthalate	metabolite of dimethyl phthalate
Methyl isothiocyanate (Methane, isothiocyanato-)	556-61-6	3.13896					10	thiocyanate	metabolite, explosives/weapons/fumigant/insecticide
Methylene bis(thiocyanate)	6317-18-6	20.0784	-3.95305	-4.02495			1	thiocyanate	microbicide
Metiram-zinc	9006-42-2	-0.575138					10	NA	fungicide
Metolachlor	51218-45-2	-3.58628					10	phenyl amide chloro ether	herbicide
Metribuzin	21087-64-9	-0.11721					10	triazinone sulfide	herbicide
Metsulfuron (Ally)	74223-64-6	1.07772					10	NA	herbicide
Mevinphos (2-Butenoic acid, 3-((dimethoxyphosphinyl)oxy)-, methyl ester)	26718-65-0	-2.43888					10	phosphate alkyl ene carboxylate	insecticide
MGK (4,7-Methano-1H-isoindole-1,3(2H)-dione, 2-(2-ethylhexyl)-3a,4,7,7a-tetrahydro-)	113-48-4	-0.090587					10	phthalimide	pesticide synergist
Milbemectin	51596-11-3	1.38315					1	mectin	insecticide	RIN < 7 at 10 µM concentration and/or < RNA 15 ng/µL, so lower concentration was sequenced
Molinate	2211-67-1	7.60923					10	thiocarbamate	herbicide
Monobutyl phthalate [Mono-n-butyl phlalate]	131-70-4	5.2539					10	phthalate	metabolite
Monocrotophos (Phosphoric acid, dimethyl 1-methyl-3-(methylamino)-3-oxo-1-propenyl ester, (E)-)	6923-22-4	-1.86184					10	phosphate alkyl ene amide	insecticide
Myclobutanil	88671-89-0	-1.6229					10	conazole (triazoles)	fungicide
Naled	300-76-5	-0.708962					10	phosphate alkyl halide	insecticide
Napropamide	15299-99-7	-2.44425					10	naphthalene alkoxy amide	herbicide
Niclosamide	50-65-7	49.6662	2.5703	0.9048			1	phenol-phenyl [CON] nitrate halide	molluscicide, unassigned
Nitrapyrin	1929-82-4	0.472978					10	pyridine halide	bactericide
Norflurazon	27314-13-2	-0.109735					10	phenyl-diazine halide amine one	herbicide
Novaluron	116714-46-6	-1.14173					10	phenyl phenylurea perfluoro	insecticide
Oryzalin	19044-88-3	10.2267					10	aniline alkylate dinitro sulfate	herbicide
Oxadiazon	19666-30-9	5.6039					10	oxadiazolone	herbicide
Oxamyl	23135-22-0	-2.83501					10	carbamate	insecticide
Oxasulfuron (benzoic acid)	144651-06-9	-0.477487					10	phenyl carboxylic acid	herbicide
Oxyfluorfen	42874-03-3	-3.76536					10	phenyl-phenyl [O] nitro alkoxy halide	herbicide
Oxytetracycline dihydrate	6153-64-6	21.6384	-0.563616	-3.32415			1	tetracycline-like	fungicide, microbicide
Paclobutrazol	76738-62-0	-2.56234					10	conazole	herbicide
Parathion	56-38-2	-1.19255					10	phenyl thiophosphate nitrate	insecticide
Parathion-methyl	298-00-0	1.48637					10	phenyl thiophosphate nitrate	insecticide
Pendimethalin	40487-42-1	0.861724					10	aniline alkylate dinitro	herbicide
Penoxsulam	219714-96-2	-0.308874					10	Pharma Class 4.62	herbicide
Perfluorooctane sulfonic acid	1763-23-1	6.20965					10	perfluoro sulfuric acid	fluorosurfactant
Perfluorooctanoic acid (pentadecafluorooctanoic acid)	335-67-1	-2.48199					10	perfluoro carboxylic acid	fluorosurfactant
Permethrin	52645-53-1	-0.773878					10	pyrethroid ester	insecticide
Phenoxyethanol [2-Phenoxyethanol]	122-99-6	4.90695					10	phenol ethoxylate alcohol	fragrance, intermediate, solvent
Phosalone	2310-17-0	3.31817					10	benzoxazolone thiophosphate halide	insecticide
Picloram	1918--02--1	3.75179					10	NA	herbicide
Piperonyl butoxide	51-03-6	-3.53511					10	phenyl ether alkyl	pesticide synergist
Pirimicarb	23103-98-2	-1.73564					10	diazine amine carbamate	insecticide
Pirimiphos-methyl	29232-93-7	-0.182565					10	pyrimidine thiophosphate	insecticide
Prallethrin	23031-36-9	-0.1241					10	pyrethroid ester	insecticide
Prochloraz	67747-09-5	-2.04813					10	conazole (imidazoles) amide	fungicide
Prodiamine	29091-21-2	-0.198195					10	aniline alkylate dinitro fluoro	herbicide
Profenofos	41198-08-7	-2.76042					10	phenyl thiophosphate halide	insecticide
Prometon [N,N'-diisopropyl-6-methoxy-1,3,5-triazine-2,4-diamine]	1610-18-0	-1.13984					10	triazine alkoxy amine	herbicide
Prometryn	7287-19-6	-5.32157					10	triazine amine	herbicide
Propamocarb hydrochloride	25606-41-1	-1.88726					10	carbamate	insecticide
Propanil	709-98-8	-3.01816					10	phenyl amide halide	herbicide
Propargite	2312-35-8	16.0778	8.16192	5.52087			1	phenyl ether sulfate yne	insecticide
Propazine [6-Chloro-N,N'-diisopropyl-[1,3,5]triazine-2,4-diamine]	139-40-2	0.565167					10	triazine chloro	herbicide
Propetamphos	31218-83-4	-0.306149					10	thiophosphamide carboxylate	insecticide
Propiconazole	60207-90-1	0.751741					10	conazole (triazoles)	fungicide
Propoxur	114-26-1	0.540944					10	phenol ethoxylate carbamate	insecticide
Propoxycarbazone-sodium	181274-15-7	-1.76411					10	benzoylpyrazole oxazole	herbicide
Propyzamide	23950-58-5	1.57011					10	phenyl amide halide	herbicide
Pymetrozine [1,2,4-Triazin-3(2H)-One, 4,5-Dihydro-6-Methyl-4-((3-Pyridinylmethylene)Amino)-, (E)-]	123312-89-0	-2.3223					10	benzimidazolyl carbamate	insecticide
Pyraclostrobin	175013-18-0	49.5704	53.0403	5.89335	1.91991	-0.202318	0.1	strobin	fungicide
Pyraflufen-ethyl	129630-19-9	-2.14353					10	pyridine alkoxy carboxylic acid halide	herbicide
Pyridaben	96489-71-3	31.462	10.3936	2.33421			0.1	diazine phenyl sulfide halide ketone	insecticide
Pyrimethanil	53112-28-0	-4.40741					10	phenyl-diazine [N]	fungicide
Pyriproxyfen	95737-68-1	1.12845					10	phenyl-phenyl [O] alkoxy pyridine	insecticide
Pyrithiobac-sodium	123343-16-8	0.518771					10	pyrimidine thiobenzoic acid	herbicide
Quinclorac	84087-01-4	-1.41048					10	quinoline carboxylic acid halide	herbicide
Quinoxyfen	124495-18-7	11.7287	4.87186	0.0683262			1	quinoline-phenyl [O] halide	herbicide
Quintozene	82-68-8	-2.20562					10	phenyl nitro chloro	fungicide
Quizalofop-ethyl	76578-14-8	-4.70941					10	pyridine alkoxy carboxylic acid halide	herbicide
Resmethrin	10453-86-8	1.82737					10	pyrethroid ester	insecticide
Rotenone	83-79-4	33.3076	42.4711	31.7678	0.733315		0.01	Class 4.257	insecticide
Sethoxydim	74051-80-2	-0.797994					10	cyclohexene oxime	herbicide
Spirodiclofen	148477-77-8	1.69882					10	phenyl tetronic acid	insecticide
Spiroxamine	118134-30-8	7.8727					10	amine ter ether cyclo	fungicide
Sulfentrazone	122836-35-5	-1.51324					10	sulfonanilide triazolopyrimidine	herbicide
Symclosene (Trichloro-s-triazinetrione)	87-90-1	4.47398					10	triazinone	herbicide
TCMTB [2-(Thiocyanomethylthio)benzothiazole]	21564-17-0	-1.60323					10	benzothiazole nitrile	biocide, fungicide
Tebufenozide	112410-23-8	-1.66076					10	phenyl-phenyl [amide]	insecticide
Tebufenpyrad (1H-Pyrazole-5-carboxamide, 4-chloro-N-((4-(1,1-dimethylethyl)phenyl)methyl)-3-ethyl-1-methyl-)	119168-77-3	41.0479	13.0886	18.849	2.02801	0.238939	0.01	phenyl halide pyrazole carboxamide	insecticide
Tebupirimfos	96345-33-4	0.192307					10	pyrimidine thiophosphate	insecticide
Tebuthiuron	34014-18-1	-0.960368					10	thiadiazole urea	herbicide
Tefluthrin	70538-32-2	26.5826	11.8214	3.09555			0.1	pyrethroid ester	insecticide
Tepraloxydim [2-Cyclohexen-1-one, 2-{1-{{(3-chloro-2-propenyl)oxy…]	149979-41-9	0.326338					10	cyclohexene oxime	herbicide
Terbacil	5902-51-2	6.54761					10	uracil	herbicide
Tetraconazole	112281-77-3	2.83269					10	conazole (triazoles)	fungicide
Tetramethrin	7696-12-0	-2.01814					10	pyrethroid ester phthalimide	insecticide
Thiabendazole	148-79-8	-3.65827					10	benzimidazole thiazole	fungicide
Thiacloprid	111988-49-9	2.23825					10	thiazole nitrole chloride	insecticide
Thiamethoxam	153719-23-4	1.40735					10	thiazole nitroguanidine neonicotinoid	insecticide
Thiazopyr	117718-60-2	1.19566					10	pyridine thiazole carboxylate fluoride	herbicide
Thidiazuron	51707-55-2	51.7364	6.33858	4.34145			1	benzimidazolyl carbamate	herbicide
Thiobencarb	28249-77-6	-1.52191					10	thiocarbamate	herbicide
Thiodicarb	59669-26-0	31.1245	-3.78977	-4.27004			1	carbamate sulfide	insecticide
Thiophanate	23564-06-9	-1.66635					10	benzimidazole carbamate	fungicide
Thiram	137-26-8	0.78214					10	thiocarbamate	fungicide
Tralkoxydim	87820-88-0	4.50784					10	cyclohexene oxime	herbicide
Triadimefon	43121-43-3	-0.749171					10	conazole (triazoles)	fungicide
Triadimenol	55219-65-3	2.51031					10	conazole (triazoles)	fungicide
Tri-allate	2303-17-5	1.84416					10	thiocarbamate	herbicide
Tribenuron-methyl	101200-48-0	-1.86089					10	NA	herbicide
Tribufos	78-48-8	-0.37936					10	thiophosphate alkyl	insecticide
Trichlorfon	52-68-6	2.41429					10	phosphate alkyl alcohol halide	insecticide
Triclopyr	6/3/55335	-0.857246					10	pyridine alkoxy carboxylic acid halide	herbicide
Triclosan	3380-34-5	0.604771					10	phenol-phenyl [O] halide	fungicide
Trifloxystrobin	141517-21-7	7.40373					10	phenyl-phenyl [CONC] strobin	fungicide
Trifloxysulfuron-sodium	199119-82-4	0.592903					10	metsulfuron-like	herbicide
Triflumizole	68694-11-1	1.24086					10	conazole (imidazoles)	fungicide
Trifluralin	1582-09-8	0.2689					10	aniline alkylate dinitro fluoro	herbicide
Triflusulfuron-methyl (2-pyridinesulfonamide)	126535-15-7	-1.18398					10	NA	herbicide
Triticonazole	131983-72-7	0.8709					10	conazole (triazoles)	fungicide
Vinclozolin	50471-44-8	-1.85365					10	phenyl carbamate chloro	fungicide
Zoxamide	156052-68-5	23.302	-0.472598	-3.12043			1	phenyl amide halide ketone	fungicide
Topotecan	531-95-3	20.091	-0.255595	-0.825248			0.3
