# Supplementary material for: Identification of chemicals that mimic transcriptional changes associated with autism, brain aging and neurodegeneration
Source: Nat Commun. 2016 Mar 31;7:11173. doi: 10.1038/ncomms11173 (PMC4821887; doi:10.1038/ncomms11173)
Supplement: Supplementary Data 2 — Brain disorders gene sets and genes. Differentially expressed gene lists were mined from the indicated publication or PubMed identifier (PMID). [file ncomms11173-s3.xlsx]

## Sheet: Suppl_Table2_customGeneSets.gmt
Gene Set Name	PMID
GUPTA_ASD_MOD1	25494366	SLC37A1	CRYBB2P1	GLCCI1	ADC	VPS41	GRM7	ACE	CTU2	KIAA0528	PCMT1	RWDD2B	AC024560.3	CTD.2555A7.2	SPG7	MLST8	RP11.1055B8.6	COPS3	KIAA1967	HEATR7A	ELFN1	HNRNPH2	RMND5B	AC138647.1	KIF21A	RP11.293M10.6	BTBD10	HEXIM1	STAT4	ATP5B	ZFYVE28	YBX2	RALGPS1	CDIP1	FBXO16	VCPIP1	ZNF75D	RP11.169K16.9	RPS6KA4	MPPE1	NRG1	KREMEN2	TPBG	COX5A	ZNF804A	THOC5	ANAPC1	FBXO3	KLHL22
GUPTA_ASD_MOD5	25494366	LBR	KHNYN	SMC4	PSME2P2	PLCE1	SP100	ATRAID	MIER1	GCK	LTBR	GNG11	TP53I13	STAT5A	EDEM2	METRNL	GSDMD	PHB	SNX29	STEAP3	C17orf62	FGFR1	OAS3	PTCD2	MEST	TTC7A	PARP12	APRT	TM9SF1	ID1	UBE2H	KCNN3	STAT2	AIFM2	BTG1	TMEM8A	C12orf75	INTS4	A4GALT	C5orf49	STT3A	LIX1L	IRF7	COMMD6	DCAF13	NRP1	RBM22	KCTD11	AC004967.7
Downregulated_in_NSCs_by_DN-REST	18959480	FOSB	FAM134B	EGR3	MYO5B	DEFB3	CYR61	IARS	LCK	FOS	BAMBI	EGR2	1700007K09RIK	FAM60A	3300002I08RIK	RELB	JUNB	IER2	TRMT44	SPATA9	PRKCQ	TPRKB	EDIL3	ZFP319	TMEM210	MGST1	NBEAL1	HES5	CRB1	MYO10	ZFP36L1	BDNF	HIST2H2AA1	6330403K07RIK	MAST2	DRAXIN	KANK4	GYG	CML1	1700088E04RIK
Upregulated_in_NSCs_by_DN-REST	18959480	UNC13A	CELSR3	TTC9B	CHRNB2	MMP24	TRIM67	HCN2	SMPD3	TRIM9	SEZ6	SNAP25	SCG2	LRP11	DLK2	UNC79	RUNDC3A	INA	HPCA	NXPH1	GPRIN1	ASPHD1	NELL2	GRIA2	CAMK2N2	ARHGAP8	SYN1	MAPK4	CPLX2	NCAN	GM1631	GABRB3	SSH2	LIX1	ESRRB	CYTIP	TRP53I11	GPR158	DVL1	CDA	RIMS2	GNPTG	ETS1	ST8SIA1	CYTH1
Downregulated_in_mSOD1_mutant_microglia,_end_stage_(P<0.005,_2_fold_difference)	23850290	ADD3	NAV3	MAX	CYSLTR1	BMF	CEP68	TUBA1A	POT1B	JMJD6	PLD1	RPS6KA1	GRAP	SFRS16	STAB1	SIGLECH	SLCO2B1	AFAP1L1	RNPC3	CENTA2	TRAF5	PFN2	VPRBP	IVNS1ABP	CBX7	SLC25A37	SNN	9130019O22RIK	STAMBPL1	ST3GAL6	TXNIP	RNF31	GAL3ST4	CCR5	SELPLG	PER3	ADRB1	DYRK4	ZFP595	ATP8A2	TMEM119	DAPP1	ZFP87	JAM2	RTN1	ASB15	BIN1	P2RY13	NAT6
Gupta_Type_1_microglial_markers	25494366	A2M	ABCC4	ADORA3	AIF1	ALOX5AP	APOC1	APOC2	ARHGDIB	B2M	BCL2A1	BLNK	BNIP2	C14orf166	C1QA	C1QB	C2orf28	C3AR1	CAPG	CASP1	CCR1	CD14	CD163	CD300A	CD53	CD74	CPVL	CREG1	CSF1R	CTSS	CX3CR1	CYBA	CYFIP1	DCXR	DSE	ELF4	EMP3	EVI2B	FCER1G	FCGBP	FCGR1A	FCGR1B	FCGR2A	FCGR3B	FLJ22662	FPR1	FYB	GPX1	GRN
Gupta_Type_2_microglial_markers	25494366	ACTA2	ADAMTS1	ADFP	ADM	ANGPT2	ANGPTL4	ANXA1	ANXA2	APOLD1	BAG3	BCL6	BTG2	C10orf10	C1R	C1S	C5AR1	C6orf145	CCL2	CD44	CD93	CDH5	CDKN1A	CEBPB	CEBPD	CFH	CHI3L1	CHSY1	CLDN5	CLEC2B	CLIC1	COL4A1	COL4A2	COLEC12	CP	CRISPLD2	CSDA	CSPG4	CXCL2	CYP1B1	CYR61	DCN	DDR2	DNAJB1	DUSP1	ECM2	EMP1	ENG	EPAS1
ImmediateEarlyGenes	21304595	SLC2A3	MCL1	JUN	VGF	CYR61	CTGF	DUSP6	PMAIP1	LDLR	NR4A3	SRF	JUNB	EGR3	NFKBIA	IER3	DUSP1	NR4A2	EGR1	F3	GADD45G	BDNF	CEBPD	FOS	ZFP36L2	GADD45B	NR4A1	TNFAIP3	GEM	NPAS4	PLAU	ARC	ATF3	EGR2	ZFP36	FOSB	IL6
M1_microglia_down_(LPS_stim,_mouse)(Padj<0.05,_LogFC_<-1.3)	24244499	DGKZ	WDR76	MAP3K1	2510002D24RIK	MTMR10	RECK	SNX29	MLH3	NYNRIN	FBXL20	PALD1	PPARGC1A	TMEM104	5430435G22RIK	HMHA1	GPR146	TMEM86A	INPP5D	FBXO32	CXCR4	RAB3IL1	GCNT1	MTSS1	SESN1	RASGRP3
M1_microglia_up_(LPS_stim,_mouse)(Padj<0.05,_LogFC_>1.3)	24244499	IL6	IL12B	CD69	NOS2	SERPINB2	IL1B	CXCL9	CXCL2	TNFSF15	GBP5	CXCL11	SERPINA3G	CD40	TNF	EDN1	SLAMF7	AA467197	IFI205	CCL12	CLIC5	GBP4	HAS2	BC094916	SERPINE1	MX1	PTX3	GBP11	GBP2B	PTGES	U90926	TNFSF10	GM6377	CSF2	GM12250	MMP13	MX2	IL27	OLR1	GM4841	UPP1	IFI47	OASL1	IL33	CH25H	SLFN4	FAM26F	ADAMTS4	VNN3
M2_microglia_down_(IL-4_stim,_mouse)(Padj<0.05,_LogFC_<-1.2)	24244499	LOC100038947	HPGDS	IFIT3	RSAD2	OAS3	IFIT1	RTP4	SLFN1	MS4A6B	PHF11D	IFI44	IFI203	KLHL6	TRIM30D	SP100	I830012O16RIK	HPGD	ADA	FCGR1	OAS2	SLFN5	IFI44L	IFITM6
M2_microglia_up_(IL-4_stim,_mouse)(Padj<0.05,_LogFC_>1.2)	24244499	CHIL3	RETNLA	TMEM26	ARG1	OLR1	CXCR2	MGL2	FLT1	TNIP3	GPR84	PDCD1LG2	NPVF	TARM1	ANKRD55	CCL8	IL4I1	CCL12	ITGB3	CXCL3	APOD	SERPINA3G	EGR2	IL20RB	TGM2	CXCL11	GPC3	CH25H	IL1RL1	RNF19B	PLK3	CXCL10	IL1B	SOCS1	DCN
Macrophage_markers	24162652	FN1	SLP1	SAA3	PRG4	CFP	CD5L	GM11428	CRIP1	PF4	ALOX15	ECM1	THBS1	EMILIN2	C4B	RETNLA	FABP4	F5	EDNRB	ICAM2	FCNA	AHNAK	PTGIS	CXCL13	SERPINB2	MSR1
Microglia_markers	24162652	HEXB	P2RY12	S100A8	TMEM119	S100A9	RNASE4	GPR34	FCRLS	SIGLECH	CX3CR1	OLFML3	SLCO2B1	SLC2A5	CAMP	P2RY13	CRYBB1	TREM2	NGP	CD300LB	HPGD	F11R	CCL4	AIF1	ECSCR	CCL3	LAG3	LTF	GAL3ST4	ANG	MS4A6B	HAVRC2	ADORA3	PARVG	WDNM1L	SPINT1	CCL12	GPR84	TNFRSF17	LIPH	TLR12	CRYBA4	ASB10	FAM46C	GP9
NRF2_targets	22581777, 12842875	ABCB11	ABCC1	AKR1C1	AKR1C2	APOA1	ATF3	CES1A1	ETS1	FTH1	FTL	GCLC	GCLM	GNAI2	GPX2	GSTA1	GSTA4	GSTM1	GSTM3	GSTP1	HMOX1	KRT16	MAFG	ME1	NQO1	NQO2	PRDX1	PRDX6	PSMA3	PTGS2	RXRA	S100A6	SAT	SOD1	SRXN1	TBXAS1	TXN	TXNRD1	UGT1A1	UGT1A6	UGT2B7
Neuron_Markers	18171944	NEUROD6	GLRA2	NOV	PRDM8	SLA	CRH	GABRG2	HTR2C	HS3ST2	MAL2	9130024F11RIK	NECAB1	STMN2	GABRA5	NTS	GABRA1	SATB2	GPR88	SYT1	SPHK1	GDA	MYT1L	SLC17A6	SNHG11	NPAS4	CALB1	SLC12A5	EPHA7	VIP	MEF2C	SSTR2	PCSK2	SNAP25	SCG2	PGM2L1	PLCXD3	DLX1	VSNL1	SYT4	NRG3	SCN2A1	ICAM5	KCNF1	MET	CCK	VGF	TMEM130	CAMK4
Rotenone_cortical_neurons_24h_UP_>1.4x	23186747	GDF15	TNFRSF12A	HMOX1	ANXA3	OOEP	GADD45A	NUPR1	GSTA2	AEBP1	GSTA1	SLC2A1	ATF3	HK2	LGALS3	SRXN1	HSPB8	ACTA2	WFDC2	IER3	AA467197	DDIT3	SLC7A11	CD68	PPP1R15A	GCH1	TRIB3	EIF4EBP1	INSL6	GSTA4	GCLM	ARPC1B	CXCL1	LGALS1	RHBDD1	GSTA3	COBLL1	EMP1	OSMR	TTR	IGFBP2	MDFIC	HBEGF	PDLIM1	CEBPB	MSN	STBD1	JAM2	IFITM3
Rotenone_cortical_neurons_24h_DOWN_>-3.5x	23186747	SMYD3	RGL1	TPGS2	PDE1A	F8A	ZFP810	LYPD6B	B4GALT6	GPR27	ACAP3	NLGN1	PALMD	ST8SIA3	PJA2	SLC24A3	PRKCB	CHODL	LINGO2	YAF2	FSD1	NTF3	SSBP3	FGF13	CD47	SS18L1	FAM184B	3010026O09RIK	CELF6	CSK	TMEM178	GPR21	PNPLA3	RPS15A	SLC25A22	LDB2	TMEM198	CDK5	ENDOD1	KCNC4	CCDC28B	ACVR2A	MAPK8IP1	6-Mar	FKBP1B	CAMKV	PITPNA	BC068157	VSTM2B
Downregulated_after_depleting_TDP43_or_FUS/TLS	21358643	KCNIP4	SMYD3	CSMD1	PRLR	NKAIN2	2900040C04RIK	7630403G23RIK	UNC80	COL8A2	PARK2	NRXN3	LRP1B	NRXN1	FRMPD4	ROBO2	TMEM28	DLGAP1	KCNS2	PCDH9	KIRREL2	CNTNAP2	ARL4D	TRIM72	4933432I09RIK	RIMS1	SLC10A4	ME3	GPC5	GRM7	THSD7A	RYR3	B130046B21RIK	CTNNA2	SLIT3	NLGN1	DCC	A330076H08RIK	NRG3	GALNT13	ATP2B3	BAI3	LINGO2	KCNQ3
Downregulated_by_Topotecan_-1.6_log2FC_or_more	23995680	MYB	GPC5	FOXN4	LRP1B	CSMD1	GM6320	ERBB4	PCDH15	IL1RAPL1	CAR3	GLYCAM1	RNASE1	CCDC67	NRXN3	PARD3B	NPAS3	CADM2	CTNNA2	PARK2	ASTN2	GALNTL6	CSMD3	ODZ1	5033411D12RIK	IL1RAPL2	LINGO2	NRG3	CCNO	GM606	KCNIP4	CXCL5	ADARB2	GRID2	GPC6	CNTN5	GFAP	ICOSL	PGM5	C3	FAM190A	GRM7	DCC	NKAIN2	ODZ2	NRXN1	DLK1	CDH13	FHIT
Upregulated_by_Topotecan_1.6_log2FC_or_more	23995680	BRS3	AMELX	GJB5	ZFP750	ABCB1A	NIPAL4	ALOX5	KCNJ15	LTB4R1	PVRL4	JPH2	LTB4R2	FAT2	SYTL1	MC1R	HS3ST6	TRHR	MATN4	SP6	CASR	ATG9B	D630023F18RIK	PERP
Upregulated_in_mSOD1_mutant_microglia,_end_stage(P<0.005,3-folddifference)	23850290	GPNMB	SPP1	APOC1	MMP12	ANPEP	WFDC17	MSR1	5430435G22RIK	CST7	CTSE	APOE	FER1L3	CH25H	FABP3	CXCR4	IFI202B	CYBB	LGALS3	ITGAX	CD69	CD300LB	DKK2	CXCL2	LILRB4	CLEC7A	GP49A	IGF1	VIM	FN1	LYZ	FLT1	FGR	GPX3	APOC2	CD44	LYZS	BCAR3	ALCAM	BHLHB2	CRIP1	OLR1	IGFBP5	SH3PXD2B	LOX	CD200R4	MDFIC	PLXNC1	AB124611
VOINEAGU_ASD_M12	21614001	TCTEX1D1	CYB561	RAB11FIP5	ENO2	STRBP	MFSD3	STX3	CABLES2	RHBDD2	SSBP3	INPP4B	EEF1A2	DCTN1	DCTN1	DLK2	DLGAP2	WDR54	STAMBPL1	RALGPS1	SHROOM2	PHF17	STXBP1	CHSY3	FLRT3	NEFH	THOC5	THOC5	PRPF19	SEMA4F	PDS5B	PAK1	PQLC1	SLC6A15	TPRG1L	ATP13A2	BBS7	CAMSAP3	ATP2B2	ATP2B2	LZTFL1	CAP2	ABCA5	C3orf39	FAM81A	SLC29A1	PPP2R5D	PPP2R5D	ABCB9
VOINEAGU_ASD_M16	21614001	CACHD1	AK4	LEPROT	ICAM2	NFIA	GNA13	PITPNC1	FGF2	FAM111A	SERPINB6	TSEN34	RPL14	CD99	GRAMD3	NEK6	MSI2	C10orf116	PLOD2	TUBB2B	KAL1	PLSCR4	TBL1X	HSPB1	FAM129B	PNP	HSCB	ECI2	PTPN12	SLC15A3	CSRP2	TM4SF1	SERP1	TMEM216	ANXA5	VAMP8	VAMP5	TMEM150A	ITGAV	PPFIA1	ELF1	C1orf144	STOM	NECAP2	WLS	PHF11	PHF11	PRCP	PRCP
Zhang_Astrocyte_enriched	25186741	HGF	AQP4	ITIH3	BMPR1B	ITGA7	PLCD4	GRM3	SLC14A1	PHKG1	PLA2G3	CBS	PAQR6	ALDH1L1	CTH	CCDC80	FMO1	SLC30A10	SLC6A11	FGFR3	SLC4A4	GDPD2	PPP1R3C	GRHL1	ENTPD2	EGFR	AI464131	OTX1	NWD1	ATP13A4	KCNN3	PTX3	SORCS2	TNC	SOX9	ABCD2	FZD10	LRIG1	MLC1	CHRDL1	AIFM3
Zhang_Myelinating_oligodendrocyte_enriched	25186741	GJB1	NDRG1	PPP1R14A	ADSSL1	ASPA	ACY3	TRP53INP2	PLA2G16	EFHD1	ITGB4	HAPLN2	MBP	HCN2	NMRA1	CDC42EP2	MAL	MOG	SLCO3A1	APOD	GSN	PDLIM2	PRR18	INF2	TPPP3	TBC1D9B	NOL3	CENPB	SLC45A3	CARNS1	OPALIN	ARSG	RFIN1	ADAP1	PLEKHB1	TRF	INSC	CRYAB	KIF5A	TRAK2	CLDN11
Zhang_Neuron_enriched	25186741	RELN	NHLH2	SLC17A6	TRP73	LHX5	LHX1AS	DLX6OS1	SST	5330417C22RIK	MAB21L1	SNHG11	MRAP2	DLX1	TMEM90A	ISLR2	IGFBP1L	GDF5	STMN2	ECEL1	ROBO2	DLX1AS	CELF4	CELF6	NXPH4	GRM2	NPY	TBR1	SLC32A1	DLX2	NPAS4	EBF3	BCL11A	CACNA2D2	CLSTN2	DPYSL5	VSTMN2L	TMEM130	NPPC	VGF	BHLHE22
Zhang_Newly_formed_oligodendrocyte_enriched	25186741	GP1BB	TMEM108	FYN	UST	MICAL3	KIF19A	1810041L15RIK	9630013A20RIK	NFASC	SSH3	PIK3R3	ENPP6	TNS3	BMP4	MYCL1	CDV3	TMEM163	RAP2A	TMEM2	CNKSR3	CYFIP2	FRMD4A	SLC12A2	ITPR2	RNF122	LIMS2	SAMD4B	CHN2	PPP2R3A	STRN	GLRB	RRAS2	FMNL2	SEMA5A	FAM3C	CDC37L1	FAM73A	ELOVL6	ATRN	TMEM2
Zhang_Oligodendrocyte_precursor_cell_enriched	25186741	PDGFRA	LNX1	DCN	MMP15	CDO1	SAPCD2	KCNK1	RASGRF1	PCDH15	CHRNA4	DLL3	COL1A2	FAM70B	SSTR1	PNLIP	CSPG4	LPPR1	PPAPDC1A	NXPH1	PID1	UGDH	SLITRK1	SHC4	SMOC1	EMID1	RLBP1	DCAF12L1	LYPD6	LHFPL3	MYT1	GRIA3	C1QL1	TMEM179	MEGF11	NCALD	SDC3	RPRM	CACNG4	GRIN3A	FAM5C
Zhang_endothelial_enriched	25186741	CLDN5	TTR	LY6A	MADCAM1	8430408G22RIK	AKR1C14	LY6C2	MEOX1	LY6C1	CAR4	BSG	APLNR	SIGIRR	SLCO1A4	SLC16A1	ICAM2	KANK3	SLC19A3	FAM101B	SLC16A4	NOSTRIN	SDPR	PTGIS	MYCT1	VWA1	ANKRD37	SOX18	PRND	DOK4	SERPINB6B	EFNA1	CD34	EGFL7	PGLYRP1	SLC35F2	CDKN2B	FAM129A	SGMS1	FLT1	TIE1
Zhang_microglia_enriched	25186741	SLFN2	GPR84	CCR7	BCL2A1D	TNF	NCF1	GDF15	OSM	LRRC25	H2-OA	CD83	CCL3	SLAMF8	CCL4	GNA15	IL1B	PLAU	CCL9	TMEM119	C1QA	IRF8	1810011H11RIK	PLA2G15	CXCL16	CH25H	HCK	CCL12	PTAFR	CD300A	IRF5	SFPI1	SELPLG	SASH3	PLTP	BSG	TLR2	P2RY6	CDL4	BCL2A1A	BCL2A1C
Zhang_pericyte_enriched	25186741	FMOD	RPS2	IGF2	GPC3	OGN	LRRC32	FLNC	GJB2	ITIH2	RDH10	BMP6	ALDH1A2	POSTN	SIDT1	LAMC3	SLC22A6	CLEC3B	SLC6A13	BICC1	S100A10	RPS18	SERPING1	COL1A1	DCN	COL1A2	PCOLCE	CYP1B1	CITED1	EMP1	C4B	AHNAK	S1PR3	COL3A1	FSTL1	COL4A5	VTN	LAMA2	MFAP4	KCNE4	ERRFI1
SEKAR_ALZHEIMERS_DN	25448601	RP11-829H16.5	AC005592.1	AL159140.1	AF165138.7	RP11-286N3.2	RP11-927P21.6	PFKFB1	AC022153.1	OR13J1	RP11-48G14.1	SLC35E1P1	TPO	AC009970.1	CTC-281F24.1	PHKG1	RP11-313P18.1	ERICH2	KARSP1	SNORD113	RP11-98D18.17	PLA2G4A	RNU7-91P	SNORD112	ISG15	CTD-2269F5.1	TTTY14	PARVB	CTD-2350C19.1	ADAMTSL1	ENPP3	RP11-214N15.5	TATDN1P1	SLC22A25	CTC-534A2.2	TAS2R13	RP6-24A23.7	HLA-DRB1	FASTKD2	PITRM1-AS1	ZIM2	GBP2	TAF1B	RP11-488L18.10	AC007566.10	AC125634.1	RP11-588H23.3	RP11-797H7.1	UBXN8
SEKAR_ALZHEIMERS_UP	25448601	ARHGEF11	SLC16A3	NSMF	CLU	MKNK2	PTMS	SENP3	LRP1	RREB1	ATG9A	ZNF286B	BRSK2	SCARB1	NBPF1	ZNF114	NLGN3	RPS4X	MMS22L	KIF1C	TSN	AES	MAPK8IP2	RAD23A	CRTC1	CD81	OGFRL1	NA	MT3	CTDSP2	VHL	TBP	FTL	TKT	PHPT1	SS18	ZNF362	TNS1	PIF1	C9orf89	NOTCH3	TBC1D2B	PSMD4	SSSCA1	GSN	HSF1	RP5-857K21.7	ZC3HAV1	PPP5C
SIMUNOVIC_PARKINSONS_DN	19052140	TUBB2A	FBXO9	PARK7	NDUFB8	TUBA1A	GLS	UBB	HSP90AA1	ARMCX6	LDHB	CIRBP	IDS	RPL27	DNM1	TNS1	YWHAB	PLK1	BEX1	ATP1B1	PEBP1	KIF5C	MORF4L2	SIDT2	LMO3	ARF3	DKK3	RPS21	SCG5	NGFRAP1	UROD	RPL24	GABARAPL1	SYNGR3	SYT1	PCMT1	CLTC	BASP1	TUBB3	PRDX2	RPS20	FAM134A	TUBB2B	FAM127A	BNIP3	NDUFB2	ATP6V1E1	SRGAP3	LDHB
SIMUNOVIC_PARKINSONS_UP	19052140	LRAP	ZNF45	GSCL	CH25H	FGF21	GMPPB	MYOZ2	FKBP15	LRRC19	MYH4	KRIT1	SMC6	FAH	SEMA3B	DIRAS3	RBM12	NDST3	C16orf53	HES2	C7orf28A	DOC2B	GIP	ARL15	C1orf136	HYAL2	AP4E1	CA5A	EEF1E1	PKNOX1	ALDOB	CSNK1G1	CST1	PARVB	PTHLH	RLN2	CDADC1	VAMP8	PSMC3	LYZL6	EVI1	CBFA2T2	SPRR1B	PLEKHG3	INVS	SMARCA2	IFNG	ERCC2	MDFI
SAMACO_MECP2_NULL_DN	22231481	MECP2	UCN3	GPR50	ZDHHC3	GKN2	ZNF222	CD36	SULT1C2	OR5F1	PMCH	NTS	DSCC1	TAS2R10	ZBBX	CD84	C11orf88	CD200R1	OPRK1	SLAMF6	PDX1	OR4A15	RFWD3	NKG7	SCD	FOSL1	GSTM1	CRH	PLEK2	MOGAT1	F5	CST1	CD59	SCN10A	S1PR3	C6orf10	STC1	SPSB2	ABC7-42418200C9.1	ACTL7A	OR14C36	PRSS16	NXPH4	SAMSN1	ZNF665	CYR61	IRX6	GLRA1	VWA5A
SAMACO_MECP2_NULL_UP	22231481	ARAF	UNC5A	HGSNAT	ZMYND11	MARK1	CDK5R1	PARVA	NMNAT2	MADD	DCBLD2	GRK4	SLC23A1	SDK1	DAG1	KCTD10	CACNG2	LRRFIP1	CYP46A1	NLK	SENP2	DSTYK	LEPROTL1	ADAM15	SUGP2	SRCIN1	CC2D1A	EEF2K	POU2F1	HPS3	FAM163B	MYRIP	AATK	FBXW8	PXK	NR2C1	BAIAP2	HMGXB3	NT5DC2	WDR59	TRAK1	CAP1	CLASRP	PIK3IP1	ADAM11	CPNE1	ZNF609	SEZ6	MLLT3
CHAHROUR_MECP2_NULL_DN	18511691	DSG1	LDOC1	ABCA10	OR5D13	BIRC2	MECP2	A2M	HIST1H3A	LINC00935	BPIFA1	OR7E24	UGT1A3	FAM9A	CTSH	NXPH4	TNFRSF11B	OR7E24	FGF11	OPRK1	OR5G3	INSL6	OR5P3	PDE6H	OR8H1	EPHA1	LIF	ALDOA	ZBBX	NEUROG3	CYBB	SLC3A1	ZNF101	HCRTR1	C1QTNF1	MME	SLC10A4	FRMD3	TYROBP	PSMC3IP	FSBP	PCDHB1	CCT6A	EFHB	VWA5A	TAC1	MYL10	PTH1R	ZNF107
CHAHROUR_MECP2_NULL_UP	18511691	SNAP25	TRIM32	NOL9	ELMO1	YWHAB	FIS1	TMTC1	ITPR1	IGF2R	DBT	UBQLN1	NR2C1	JAK1	HEPACAM	ARHGAP21	DENND5A	TRIM2	SH3GL1	MEG3	ACADM	TRMT2B	KCNJ3	LRRTM2	SLC7A14	CCDC27	TCF7L1	TRIM67	TLK1	MED13	PELI1	PDE8A	SMYD2	SERTAD4	HIVEP1	CPSF7	ID4	MAP3K1	KRBA1	RTN4RL1	TNR	AFAP1	PER1	ENAH	RALGDS	CAMK2A	ELMOD1	PPM1D	NCOA1
MAYCOX_SCHIZOPHRENIA_DN	19255580	SLC30A3	RPL39L	VIPR1	CACNG3	SYT5	NRBP1	C2CD2L	ZBBX	ARL4D	CACNB3	PSMD13	C7ORF43	CAMKK2	PI4¬†KB	OLFM1	GATA3	CLIP3	ARPP-19	DOC2A	GNG3	ACTR1A	ELMO1	ARF3	VAMP2	ECOP	WASF1	PHYHIP	UQCRC1	SNN	FTSJD2	SLC25A11	CAPNS1	KAT5
MAYCOX_SCHIZOPHRENIA_UP	19255580	NAP1L1	RABGGTB	HNRNPM	PNN	WNK1	SAP30	RCBTB1	ZBTB1	NEK7	TRIOBP	JMJD1A	ABCA1	SEPT8	ZNF395	LRCH4	MCF2L	VEGFA
BARNES_SCHIZOPHRENIA_BA22_DN	21538462	XIST	EIF2B5	ANGPTL2	AGA	CNNM2	KIAA1815	ISOC2	FEZ1	MVK	FAHD2A	TMEM16K	MRPL43	YWHAQ	SLC25A11	GRHPR	C20orf43	MFSD5	SNRPD3	SF3A1	COPS5	VBP1	TXNDC14	PARP1
BARNES_SCHIZOPHRENIA_BA22_UP	21538462	THRAP2	ZNF198	LRRC7	MFHAS1	PDZRN3	CACNB2	MICAL1	TRIM14	C9orf41	MAP3K7IP2	HIVEP3	STK38	GSTM3	HIVEP3	EML4	ESR2	ZNF436	TCEB2	SERPINA1	RPL31	CREBBP	DDX3Y	HLA-DQB1	C1QB	C10orf10
IWAMOTO_BIPOLAR_DN	14743183	BTBD2	HTR2C	CACNA1A	GRM1	COL16A1	GRIK1	IGFBP6	ARHGEF2	APC	CYP2A6	SLC29A1	NOTCH4	STEAP1	RFC5	CUL2	YWHAE	PRRC2A
IWAMOTO_BIPOLAR_UP	14743183	RPL10A	GOLGA4	BTN3A3	HSPB1	TAF6L	SPR	SPARC	DEPDC5	KDR	LRP4	IFI16	DNAJB1	EMD	MYT1	PRPF4B	IFITM3	ADIRF	PDE1A	SAP30	DCLRE1A	MXD4	AQP4	CEBPD	PDLIM5	HEPH	DTNA	HMHB1	URB2
VALOR_HUNTINGTONS_HIPPOCAMPUS_DN	23785159	PENK	LCT	LRRC10B	FAM19A1	PTGS2	WFS1	ITPKA	DSP	ARC	VWA3B	PLK5	C1QL2	DDN	RASL10A	ALOX12B	RASD1	STXBP6	CPNE9	ADCY1	RIN1	KCNK4	DRD5	NEUROD6	NPY2R	TRPC6	GRIN2A	CA4	SPINK8	ANXA11	IQGAP2	BOK	VWA3B	OLFML2B	KCTD4	RASD2	KCNH3	HTR1B	STAC2	LEFTY1	VWA3B	CHGB	CABP7	ANO3	ANO3	NET1	GLIS3	KIAA1211L	PRKCD
VALOR_HUNTINGTONS_HIPPOCAMPUS_UP	23785159	DHRS1	RIOK1	MARCH7	CACNA1G	MASP1	CMTM3	ARHGAP29	RBM25	DCX	NUBP1	S100A10	EPM2A	EFEMP1	NEK7	LYPLA1	NCKAP5	TTC28	DOCK6	ASL	TCP11L1	HRASLS	NOL3	PRRG3	PRKDC	GALK2	SERPINB1	TAF1D	TMSB10	USP6NL	MAST1	WDSUB1	TMSB10	DMRT2	CNIH3	ALMS1	SNX4	GRB10	CDH10	SUV39H1	BBX	ANGPT1	ZNF496	SNAPIN	PCDH11X	DPYSL3	C14orf39	CSPP1	BEX4
VALOR_HUNTINGTONS_CEREBELLUM_DN	23785159	PAPPA	IGFBP5	PLK5	TSPAN18	EOMES	STAP2	IL20RB	GRM4	MAPK12	CA4	MRGPRF	SVEP1	RORC	AQP6	SGK223	VIPR2	FAM135B	IL20RB	MMP17	AIRN	NTNG1	FAM135B	GCNT1	DUSP5	FAM135B	FAM135B	CLSTN2	DUSP1	NR4A2	ADAMTS10	NAB2	AIFM3	CRHR1	CACNG3	WNT7A	FAM135B	CFAP74	CRYM	PLEKHF1	SYNE2	INPP5J	CHST15	WSCD2	LTBP2	CCDC28B	CAMKK2	SYNE2	CHRNA3
VALOR_HUNTINGTONS_CEREBELLUM_UP	23785159	HS6ST3	WDSUB1	MIR369	STAM2	SNX2	CD70	CBWD1	ZNF286A	MPDZ	RPS14	TPX2	CIRBP	ASTN1	ZNF580	C10orf32	MTHFD2L	BMP5	NUCB2	TMTC2	NPHP1	SNORA21	ADRB2	MAP3K5	CKS2	CEP192	PPP1R14C	CSMD1	RGS9	ANKRD45	ZNF780A	TRIM66	PEX11A	PPM1E	GHR	ERBB4	MIR300	HIST1H4C	CHUK	GKAP1	PNMA3	GALNTL6	NFXL1	MINA	MEMO1	IFT57	FAM163B	MIR377	PRR11
FILLMAN_SCHIZOPHRENIA_DN	22869038	MMP13	PIWIL3	mir-454	AIM1L	GLIPR1L1	TNFRSF17	MIR3127	OR2K2	MC2R	mir-627	SBSN	LOC100132146	CR1L	PAX1	MIR1205	mir-17	KRTAP8-1	HOXB5	GFI1B	LCN9	mir-146	SPATA12	TMEM30C	OR52K1	LILRA3	SNAR-F	ERN2	MIR1288	CPA1	DSC3	mir-1234	C9orf70	mir-153	TBC1D26/TBC1D28	ALOX12	HAO2	ZCCHC5	mir-2861	NKG7	XPNPEP2	AMN	LOC285847	CRISP3	SELV	HJURP	SNX20	LOC400655	KCNK17
FILLMAN_SCHIZOPHRENIA_UP	22869038	HSPH1	SNORD15A	P4HA1	DNAJB4	FGF2	GMCL1	MORC4	ACRC	CBFB	DNAJA4	SPR	WBP5	DFNB31	GADD45A	ARL4A	EFHA2	PTGES3	ZNF326	FAM189A2	HK2	RPL27	P4HA2	MT1X	CD44	RBPMS	RSL24D1	FKBP4	SNORA4	SH3BGR	MKNK2	SCARNA14	CHST3	SNORA43	SNORD115-30	FLJ35776	LOC440434	IFITM2	HSPA1L	NDUFA5	SNORD115-48	CD163	SLC10A5	TUBB6	COL4A1	UNC13D	SIX4	CCNA2	RNF122
HWANG_SCHIZOPHRENIA_DN	24169640	SHOX2	DEFB1	CHRNA2	CCL4	PPP1R17	LOC392364	PVALB	GABRQ	SLC17A6	CHRNA6	OLR1	B3GAT2	PTGS1	EDIL3	AMACR	ACVR1C	ZNF649	SEMA3C	SPOCK3	INSIG1	SQLE
HWANG_SCHIZOPHRENIA_UP	24169640	FARP1	WIZ	TBKBP1	HSD11B1L	SLC9A3R2	PALM	REXO1	FEZF2	HSP90AB2P	ZNF814	FAM189A1	SHC2	DOCK6	MEG3	RBMS2	ADRA2C	SAMD14	NID1	PDGFRB	AP1G2	ESRG	RAB13	RRAS	PSMB8	TNFRSF25	IFI27	BST2	EHD2	ADAM33	HIGD1B	C19orf81	MALL	ADORA2A	KANK3	GFOD1	PECAM1	NPIP	ALPL	LOC440896	TBX2	XAF1	A4GALT	ZGLP1	ADCY4	TMEM204	MIR143HG	GNB3	STAP2
ELSTNER_PARKINSONS_DN	21541762	UQCRFS1	MRPL46	COX7A2L	PSMB5	COPS4	TPI1	TRAPPC4	ALEX3	PSMD7	SLC25A3	DCTN6	C3orf1	DNAJB6	DAD1	TOMM20	RPL15	XTP3TPA	RCN2	SLC25A5	MDH1	H41	ATP5A1	PMPCB	LOC375930	UPF3B	SDHB	TRIP15	LOC340542	PSMA1	UBB	NDUFAB1	JTV1	RRM2B	C6orf53	ADK	UQCRC2	PDCL3	ACAT1	RRAGA	SFRS9	LIAS	SCO1	BPGM	FLJ31121	NDUFB5	SMYD3	ATP5B	APG3
ELSTNER_PARKINSONS_UP	21541762	MAP3K7IP1	CENPB	RAI17	MAP2K2	SLC4A3	SRGAP2	MACF1	ABCG4	BSN	SPHK2	PPP2R1A	FLJ13456	POM121	SE20-4	HSHIN1	CLCN7	EPB49	VAT1	SHANK2	SPRY4	KIAA0350	LOC92715	SLC9A1	KIAA1036	YKT6	DRD2	SRF	C21orf97	MTND4	P5326	UBE2L3	STRN4	FLJ22529	C14orf132	SPINL	BTBD2	MGC26694	SMOX	MAP1A	C9orf60	C10orf42	KIAA1957	MTCO2	LOC389887	LOC152485	KIAA1193	P2RY11	EST1B
DURRENBERGER_ALS_DN	25119539	HOXB2	SLC27A5	NIP30	PNMT	LRP4	DYNLRB1	FAM36A	PSMA2	UTP14C	SERTAD4	COX11	ISOC1	THRA	NCAM2	C12orf29	CALCOCO1	SALL3	PIGF	THOC7	SGCE	HBD	VKORC1L1	C7orf25	C15orf38	DAD1	PARK7	HIST1H4C	LOC134145	C3orf1	RAB9A	FAM50B	C2orf44	NAPEPLD	RBM4B	RFTN2	C9orf23	BNIP3	FAM133B	GABARAPL2	C11orf71	ANKRD43
DURRENBERGER_HUNTINGTONS_DN	25119539	CORT	ENTPD3	PCSK2	SCN4B	KCNK2	TPD52	NGEF	CRYM	LPL	ATP2B1	KCNIP2	ZNF533	MAL2	TRIM48	EGR2	GABRA1	TMEM16C	NPY	RGS4	PENK	SLC5A7	SLC35D3	PCDH8	VSTM2	GREM2	SLC32A1	COCH	TMEM196	MACROD2	SPRYD5	SCN3B	PRMT8	GPR88	SLC10A4	FAM115A	LNX1	SYT2	GABRA5	CNFN	ATRNL1	CHGB	PRKCB1	LMO7	GPR6	ABHD7	ABHD12B	CIDEA	RBP4
DURRENBERGER_HUNTINGTONS_UP	25119539	RAB7A	LASP1	SYF2	GLTSCR2	GNPAT	MKRN1	STAT5B	HSD17B10	CMTM4	DDX17	DKC1	PRDX1	UBAC1	DCAF7	SIRPA	NME4	ZFP91	HDHD2	TBC1D9B	NCOR2	NSL1	MTMR15	PHB	SLC9A8	FYN	PAK2	RAB28	YTHDC1	ASCC2	KIAA0174	BBX	RHOQ	METAP2	TRIM39	FNBP1	APBA3	SPHK2	ARHGAP21	POLDIP3	EIF2AK2	RAB8A	ZBTB33	BTBD7	TMEM106C	ZNF319	ZNF644	USP47	KCTD20
DURRENBERGER_MS_DN	25119539	HSD11B1	DHCR24	TP53INP2	KCNK4	LINGO1	SLC30A3	TATDN1	TSPYL5	GNG3	SEMA4D	CHP	CA10	FXYD7
DURRENBERGER_PARKINSONS_DN	25119539	DLK1	SLC35D3	NTSR1	KLHL1	SLC6A3	OLFM3	FOXA2	KCNJ6	ROBO2	TH	SLC2A13	NCAPG	FAM19A3	SLITRK4	CLSTN2	CNTN6	NR4A2	DRD2	CUX2	FGF12	MAP9	HOOK1	CYP27C1	MAGI3	GPRIN3	EPHA5	ZNF385D	TCEAL6	RALYL	GAP43	CACNA1G	CACNA1E	PFTK1	CCRN4L	KIAA0319	TUBA4A	DENND1B	C14orf37	SHANK2	FRMPD4	GCC2	CLVS2	CYP2S1	RIMBP2	SCN2A	TRAF3IP1	NME5	LRRC7
DURRENBERGER_PARKINSONS_UP	25119539	GORASP2	ECH1	HNRPM	BICD2	C11orf10	NUP62	CCNK	MRPL43	TNFSF12	CSNK2A2	MCM3AP	H3F3A	ATG16L1	PTPN23	GMEB2	EIF2B1	SURF4	RPIA	TMEM39B	EXOSC10	VPS37C	C1orf35	KIAA0174	CPNE1	COQ5	CDK4	TH1L	TBC1D9B	RHOT2	CLN3	FBXL10	KDM3B	CALCOCO1	JMJD8	RING1	NSD1	DUSP22	RAF1	GNAI2	CSK	FAM160B2	BAT5	TRADD	MGAT4B	DDRGK1	NCOA6	ZNF212	VHL
LEDERER_ALS_DN	17244347	MDH1	UCHL1	NSF	MLLT11	BEX1	VSNL1	SYT13	NEFL	CHGB	KCNC2	PCSK1	OLFM1	YWHAH	CAP2	NAP1L5	SNAP25	PNMA2	ENC1	ATP1A3	RTN1	NPTN	SLC12A5	GABRA1	ATP6V1A	NEFL	EIF4A2	GNAS	TUBB2A	CHN1	ATP5A1	RTN4	SCG5	CYCS	NDUFA4	NRGN	NEF3	OLFM1	PCP4	PVALB	EGR1	NEFH	DSCR1L1
LEDERER_ALS_UP	17244347	MT2A	MT2A	MT1E	MT1G	MT2A	MT1B	MT1L	MT1X	MT1M	CEBPD	S100A8	TUBB6	ANXA2	EDN1	ANGPTL4	AQP1	SLC14A1	SERPINA3	FCGBP
BLALOCK_ALZHEIMERS_UP_REFSEQ	14769913	AATK	ABCA1	ABCA2	ABCB6	ABCD4	ABL1	ABLIM1	ACADS	ACOX3	ACRV1	ACVR1B	ADAM17	ADAM21	ADAMDEC1	ADAMTS9	ADCY2	ADCY3	ADCY7	ADD3	ADH1B	AEBP1	AFM	AGMAT	AGPAT2	AGRN	AGTR1	AIM1	AK1	AK2	AKAP1	AKAP13	AKAP9	AKR1C2	AKR1C3	AKT3	ALDH1A2	ALDH3A2	ALMS1	AMOTL2	AMPD3	ANGPT1	ANGPTL2	ANP32B	ANXA1	ANXA2	AOC2	AP1B1	AP3S2
[truncated: 1,170 more columns]
