# Supplementary material for: Identification of chemicals that mimic transcriptional changes associated with autism, brain aging and neurodegeneration
Source: Nat Commun. 2016 Mar 31;7:11173. doi: 10.1038/ncomms11173 (PMC4821887; doi:10.1038/ncomms11173)
Supplement: Supplementary Data 3 — Gene Set Analysis (GSA) results. Each tab corresponds to the significant gene sets hit for each of the six clusters (tested individually) relative to all other chemicals tested. Gene sets were considered significant at FDR < 0.1 and retained for subsequent clustering analyses (Supplementary Fig. 6) and visualization (Fig. 3). The Enrichment Score column is signed such that values < 0 refer to gene sets whose relative expression was lower in that given cluster than in all other chemicals. [file ncomms11173-s4.xlsx]

## Sheet: C1 vs all other chemicals
Set Name	Enrichment Score	FDR
REACTOME_ACTIVATION_OF_THE_AP1_FAMILY_OF_TRANSCRIPTION_FACTORS	6.1253	0
PID_TCRRASPATHWAY	6.1253	0
BIOCARTA_DREAM_PATHWAY	5.3189	0
BIOCARTA_ARENRF2_PATHWAY	4.6635	0
KIM_MYCL1_AMPLIFICATION_TARGETS_UP	3.1366	0
PID_IL12_STAT4PATHWAY	2.9818	0
SILIGAN_TARGETS_OF_EWS_FLI1_FUSION_UP	2.5494	0
MA_PITUITARY_FETAL_VS_ADULT_UP	2.0431	0
PID_TCRCALCIUMPATHWAY	2.0268	0
BIOCARTA_CCR5_PATHWAY	2.007	0
ONO_FOXP3_TARGETS_UP	1.9892	0
GARGALOVIC_RESPONSE_TO_OXIDIZED_PHOSPHOLIPIDS_GREEN_UP	1.7872	0
KEGG_CIRCADIAN_RHYTHM_MAMMAL	1.7534	0
GARGALOVIC_RESPONSE_TO_OXIDIZED_PHOSPHOLIPIDS_BLACK_UP	1.7513	0
ImmediateEarlyGenes	1.567	0
AMIT_SERUM_RESPONSE_40_MCF10A	1.5294	0
UZONYI_RESPONSE_TO_LEUKOTRIENE_AND_THROMBIN	1.4483	0
BIOCARTA_GPCR_PATHWAY	1.4438	0
ZHAN_MULTIPLE_MYELOMA_CD1_UP	1.4425	0
PID_CIRCADIANPATHWAY	1.4231	0
PID_ATF2_PATHWAY	1.3777	0
RHEIN_ALL_GLUCOCORTICOID_THERAPY_UP	1.3212	0
SWEET_KRAS_TARGETS_DN	1.3171	0
PEDERSEN_METASTASIS_BY_ERBB2_ISOFORM_3	1.2403	0
LEE_AGING_MUSCLE_UP	1.1784	0
LIN_NPAS4_TARGETS_DN	1.135	0
PODAR_RESPONSE_TO_ADAPHOSTIN_UP	1.1155	0
ZHAN_MULTIPLE_MYELOMA_CD1_VS_CD2_UP	1.0086	0
MCMURRAY_TP53_HRAS_COOPERATION_RESPONSE_UP	0.961	0
WATTEL_AUTONOMOUS_THYROID_ADENOMA_DN	0.9589	0
GRAHAM_NORMAL_QUIESCENT_VS_NORMAL_DIVIDING_UP	0.9156	0
GARGALOVIC_RESPONSE_TO_OXIDIZED_PHOSPHOLIPIDS_BLUE_UP	0.9155	0
GAJATE_RESPONSE_TO_TRABECTEDIN_UP	0.8087	0
ZWANG_CLASS_3_TRANSIENTLY_INDUCED_BY_EGF	0.7843	0
FRASOR_RESPONSE_TO_ESTRADIOL_UP	0.7259	0
HOEBEKE_LYMPHOID_STEM_CELL_DN	0.6482	0
CHEN_HOXA5_TARGETS_9HR_UP	0.6372	0
PEDERSEN_METASTASIS_BY_ERBB2_ISOFORM_4	0.5973	0
PHONG_TNF_RESPONSE_VIA_P38_COMPLETE	0.4728	0
BUYTAERT_PHOTODYNAMIC_THERAPY_STRESS_UP	0.3033	0
MARTENS_TRETINOIN_RESPONSE_UP	-0.3439	0
SMID_BREAST_CANCER_NORMAL_LIKE_UP	-0.363	0
CAIRO_LIVER_DEVELOPMENT_UP	-0.5626	0
KEGG_WNT_SIGNALING_PATHWAY	-0.5763	0
REACTOME_CLASS_B_2_SECRETIN_FAMILY_RECEPTORS	-0.7982	0
PEDERSEN_METASTASIS_BY_ERBB2_ISOFORM_6	-0.8315	0
HOEBEKE_LYMPHOID_STEM_CELL_UP	-0.9058	0
DAIRKEE_CANCER_PRONE_RESPONSE_E2	-1.0014	0
ZHAN_LATE_DIFFERENTIATION_GENES_UP	-1.1262	0
VALK_AML_CLUSTER_10	-1.2175	0
KEGG_HEDGEHOG_SIGNALING_PATHWAY	-1.2506	0
PID_TGFBRPATHWAY	-1.2752	0
LEE_INTRATHYMIC_T_PROGENITOR	-1.3941	0
MEISSNER_NPC_ICP_WITH_H3_UNMETHYLATED	-1.6014	0
WEST_ADRENOCORTICAL_TUMOR_MARKERS_DN	-1.6861	0
PID_PDGFRAPATHWAY	-1.7517	0
CLIMENT_BREAST_CANCER_COPY_NUMBER_UP	-1.8645	0
BIOCARTA_LYM_PATHWAY	-1.9579	0
MOREIRA_RESPONSE_TO_TSA_DN	-2.0843	0
BIOCARTA_MONOCYTE_PATHWAY	-2.251	0
WATANABE_ULCERATIVE_COLITIS_WITH_CANCER_DN	-2.4495	0
MATZUK_EMBRYONIC_GERM_CELL	-2.4743	0
REACTOME_HORMONE_SENSITIVE_LIPASE_HSL_MEDIATED_TRIACYLGLYCEROL_HYDROLYSIS	-2.6857	0
ZEMBUTSU_SENSITIVITY_TO_FLUOROURACIL	-2.7806	0

## Sheet: C2 vs all other chemicals
Set Name	Enrichment Score	FDR
BIOCARTA_STEM_PATHWAY	4.8424	0
SEIKE_LUNG_CANCER_POOR_SURVIVAL	4.8424	0
VERRECCHIA_RESPONSE_TO_TGFB1_C4	3.2621	0
BUDHU_LIVER_CANCER_METASTASIS_UP	3.0158	0
KYNG_ENVIRONMENTAL_STRESS_RESPONSE_NOT_BY_UV_IN_OLD	2.7281	0
CHIARETTI_T_ALL_RELAPSE_PROGNOSIS	2.5323	0.0836
ITO_PTTG1_TARGETS_UP	2.4821	0
GILDEA_METASTASIS	2.4572	0
EHRLICH_ICF_SYNDROM_DN	2.2322	0.0506
VETTER_TARGETS_OF_PRKCA_AND_ETS1_UP	2.23	0
SIMBULAN_UV_RESPONSE_IMMORTALIZED_DN	2.0976	0
LEI_HOXC8_TARGETS_DN	1.9981	0
BIOCARTA_FIBRINOLYSIS_PATHWAY	1.9818	0.0506
AMIT_EGF_RESPONSE_20_MCF10A	1.8989	0.0836
BIOCARTA_PLATELETAPP_PATHWAY	1.8693	0
MATZUK_POST-IMPLANTATION_AND_POST-PARTUM	1.8481	0
DASU_IL6_SIGNALING_SCAR_DN	1.816	0
MAINA_VHL_TARGETS_UP	1.8123	0
REACTOME_SMOOTH_MUSCLE_CONTRACTION	1.8081	0.0506
COLIN_PILOCYTIC_ASTROCYTOMA_VS_GLIOBLASTOMA_DN	1.7908	0
MODY_HIPPOCAMPUS_NEONATAL	1.7808	0
SA_MMP_CYTOKINE_CONNECTION	1.7457	0
PID_INTEGRIN3_PATHWAY	1.7093	0
PID_INTEGRIN5_PATHWAY	1.7019	0
BIOCARTA_AMI_PATHWAY	1.6868	0.0506
NIELSEN_LEIOMYOSARCOMA_CNN1_UP	1.6673	0.0506
JEON_SMAD6_TARGETS_UP	1.6535	0
BERENJENO_ROCK_SIGNALING_NOT_VIA_RHOA_DN	1.6476	0
AZARE_STAT3_TARGETS	1.6444	0.0506
PETRETTO_CARDIAC_HYPERTROPHY	1.6217	0
PID_INTEGRIN_A4B1_PATHWAY	1.6191	0.0836
Macrophage_markers_Fig_2d_(HickmanPMID:24162652)	1.5887	0
SIMBULAN_UV_RESPONSE_NORMAL_DN	1.5465	0
BURTON_ADIPOGENESIS_8	1.5318	0
YAGUE_PRETUMOR_DRUG_RESISTANCE_DN	1.5252	0
MCBRYAN_TERMINAL_END_BUD_UP	1.4878	0.0836
PID_SYNDECAN_4_PATHWAY	1.4864	0.0506
GUENTHER_GROWTH_SPHERICAL_VS_ADHERENT_DN	1.4862	0
GOUYER_TATI_TARGETS_DN	1.4311	0.0836
LINDGREN_BLADDER_CANCER_HIGH_RECURRENCE	1.3993	0
OSADA_ASCL1_TARGETS_DN	1.3943	0.0506
SASAI_RESISTANCE_TO_NEOPLASTIC_TRANSFROMATION	1.3698	0
THUM_MIR21_TARGETS_HEART_DISEASE_UP	1.3647	0.0506
CROMER_TUMORIGENESIS_UP	1.3307	0
REACTOME_INTEGRIN_CELL_SURFACE_INTERACTIONS	1.3256	0
ZHU_SKIL_TARGETS_UP	1.3178	0
PID_INTEGRIN1_PATHWAY	1.3037	0
PID_SYNDECAN_1_PATHWAY	1.2894	0
PID_AVB3_INTEGRIN_PATHWAY	1.2658	0
GOTZMANN_EPITHELIAL_TO_MESENCHYMAL_TRANSITION_UP	1.2402	0
KYNG_ENVIRONMENTAL_STRESS_RESPONSE_NOT_BY_GAMMA_IN_OLD	1.2052	0.0506
PASINI_SUZ12_TARGETS_DN	1.1992	0
WANG_METHYLATED_IN_BREAST_CANCER	1.1967	0
SIMBULAN_PARP1_TARGETS_UP	1.1935	0.0506
PID_UPA_UPAR_PATHWAY	1.18	0
VERRECCHIA_DELAYED_RESPONSE_TO_TGFB1	1.1763	0
BURTON_ADIPOGENESIS_PEAK_AT_0HR	1.1703	0
LA_MEN1_TARGETS	1.1657	0
KHETCHOUMIAN_TRIM24_TARGETS_UP	1.1653	0.0506
GROSS_ELK3_TARGETS_UP	1.1594	0.0506
PID_INTEGRIN2_PATHWAY	1.1535	0.0836
GERHOLD_ADIPOGENESIS_DN	1.149	0
BERENJENO_TRANSFORMED_BY_RHOA_REVERSIBLY_DN	1.1484	0
ZHU_CMV_24_HR_DN	1.1443	0.0506
NAKAMURA_ADIPOGENESIS_EARLY_DN	1.1201	0
GU_PDEF_TARGETS_UP	1.115	0
LIEN_BREAST_CARCINOMA_METAPLASTIC	1.1128	0
LEE_LIVER_CANCER_DENA_UP	1.0995	0.0506
TOMLINS_PROSTATE_CANCER_DN	1.0901	0
LI_WILMS_TUMOR_VS_FETAL_KIDNEY_2_DN	1.067	0.0836
POTTI_ETOPOSIDE_SENSITIVITY	1.0583	0.0836
SCHOEN_NFKB_SIGNALING	1.0547	0
STEGER_ADIPOGENESIS_DN	1.0528	0.0836
JOHANSSON_GLIOMAGENESIS_BY_PDGFB_UP	1.0516	0
SASSON_RESPONSE_TO_GONADOTROPHINS_DN	1.0247	0.0506
BERTUCCI_MEDULLARY_VS_DUCTAL_BREAST_CANCER_DN	1.0235	0
HUMMERICH_SKIN_CANCER_PROGRESSION_UP	1.0021	0
BECKER_TAMOXIFEN_RESISTANCE_UP	0.9988	0.0506
MCBRYAN_PUBERTAL_TGFB1_TARGETS_UP	0.9845	0
ZHU_CMV_ALL_DN	0.9784	0.0506
NAKAMURA_ADIPOGENESIS_EARLY_UP	0.9692	0
SASSON_RESPONSE_TO_FORSKOLIN_DN	0.964	0.0506
TSENG_ADIPOGENIC_POTENTIAL_UP	0.9567	0.0506
BRUECKNER_TARGETS_OF_MIRLET7A3_DN	0.9566	0.0836
KEGG_ECM_RECEPTOR_INTERACTION	0.9532	0
Gupta_Type_2_microglial_markersPMID:25494366	0.9516	0
NAKAYAMA_FGF2_TARGETS	0.9462	0.0836
HUANG_DASATINIB_RESISTANCE_UP	0.946	0
TURASHVILI_BREAST_DUCTAL_CARCINOMA_VS_LOBULAR_NORMAL_DN	0.929	0
BURTON_ADIPOGENESIS_9	0.9278	0.0506
Rotenone_cortical_neurons_24h_UP_>1.4x_(PMID_23186747_)	0.9215	0
WILCOX_PRESPONSE_TO_ROGESTERONE_DN	0.9183	0
PETROVA_ENDOTHELIUM_LYMPHATIC_VS_BLOOD_DN	0.9124	0
DANG_MYC_TARGETS_DN	0.907	0.0836
FRIDMAN_SENESCENCE_UP	0.9069	0
ZHONG_SECRETOME_OF_LUNG_CANCER_AND_ENDOTHELIUM	0.905	0.0506
CHIARADONNA_NEOPLASTIC_TRANSFORMATION_CDC25_UP	0.8906	0
LEE_LIVER_CANCER_MYC_E2F1_UP	0.8879	0.0506
SUNG_METASTASIS_STROMA_UP	0.8751	0
ROY_WOUND_BLOOD_VESSEL_UP	0.8715	0
PID_A6B1_A6B4_INTEGRIN_PATHWAY	0.8687	0.0506
TURASHVILI_BREAST_LOBULAR_CARCINOMA_VS_DUCTAL_NORMAL_UP	0.8637	0.0836
SCHRAETS_MLL_TARGETS_UP	0.8596	0.0506
DE_YY1_TARGETS_DN	0.8585	0.0506
ANASTASSIOU_CANCER_MESENCHYMAL_TRANSITION_SIGNATURE	0.8558	0.0836
SHETH_LIVER_CANCER_VS_TXNIP_LOSS_PAM3	0.8529	0
COWLING_MYCN_TARGETS	0.8518	0.0506
JECHLINGER_EPITHELIAL_TO_MESENCHYMAL_TRANSITION_UP	0.8512	0
HERNANDEZ_MITOTIC_ARREST_BY_DOCETAXEL_2_UP	0.8453	0.0506
PICCALUGA_ANGIOIMMUNOBLASTIC_LYMPHOMA_UP	0.8439	0
TURASHVILI_BREAST_LOBULAR_CARCINOMA_VS_LOBULAR_NORMAL_DN	0.8407	0.0836
NOUSHMEHR_GBM_SILENCED_BY_METHYLATION	0.8403	0.0836
CHIARADONNA_NEOPLASTIC_TRANSFORMATION_KRAS_CDC25_DN	0.8338	0
VERRECCHIA_EARLY_RESPONSE_TO_TGFB1	0.8258	0
CHIBA_RESPONSE_TO_TSA	0.8057	0.0836
REACTOME_COLLAGEN_FORMATION	0.7888	0.0836
REN_ALVEOLAR_RHABDOMYOSARCOMA_DN	0.7821	0
BEGUM_TARGETS_OF_PAX3_FOXO1_FUSION_DN	0.7789	0.0506
VECCHI_GASTRIC_CANCER_ADVANCED_VS_EARLY_UP	0.7664	0
CHIARADONNA_NEOPLASTIC_TRANSFORMATION_KRAS_DN	0.7627	0
KEEN_RESPONSE_TO_ROSIGLITAZONE_DN	0.7581	0
HINATA_NFKB_TARGETS_KERATINOCYTE_UP	0.7574	0.0506
TSUNODA_CISPLATIN_RESISTANCE_DN	0.7507	0.0836
MCBRYAN_PUBERTAL_BREAST_6_7WK_DN	0.7491	0
YAMASHITA_METHYLATED_IN_PROSTATE_CANCER	0.7477	0.0836
NADLER_OBESITY_UP	0.743	0.0506
MCBRYAN_PUBERTAL_BREAST_3_4WK_UP	0.7377	0
REACTOME_EXTRACELLULAR_MATRIX_ORGANIZATION	0.733	0.0836
IGLESIAS_E2F_TARGETS_UP	0.7287	0.0506
POTTI_TOPOTECAN_SENSITIVITY	0.7221	0.0836
LIU_SMARCA4_TARGETS	0.7201	0.0506
KEGG_FOCAL_ADHESION	0.7109	0
ONDER_CDH1_SIGNALING_VIA_CTNNB1	0.7088	0
VART_KSHV_INFECTION_ANGIOGENIC_MARKERS_DN	0.7063	0
YAMAZAKI_TCEB3_TARGETS_UP	0.6885	0.0506
WU_CELL_MIGRATION	0.6866	0.0506
PETROVA_PROX1_TARGETS_DN	0.6861	0
NGUYEN_NOTCH1_TARGETS_DN	0.6835	0.0836
DACOSTA_UV_RESPONSE_VIA_ERCC3_TTD_UP	0.6751	0.0836
SWEET_KRAS_TARGETS_UP	0.6704	0.0836
RASHI_RESPONSE_TO_IONIZING_RADIATION_2	0.6675	0.0506
LAIHO_COLORECTAL_CANCER_SERRATED_UP	0.6619	0
EBAUER_MYOGENIC_TARGETS_OF_PAX3_FOXO1_FUSION	0.6564	0.0836
LANDIS_ERBB2_BREAST_TUMORS_324_DN	0.6531	0
AMIT_SERUM_RESPONSE_60_MCF10A	0.6525	0.0836
REACTOME_SIGNALING_BY_PDGF	0.6522	0.0836
LEE_AGING_CEREBELLUM_UP	0.6477	0.0836
BASSO_HAIRY_CELL_LEUKEMIA_DN	0.6471	0
MCBRYAN_PUBERTAL_BREAST_6_7WK_UP	0.6461	0
LU_AGING_BRAIN_UP	0.6412	0
HERNANDEZ_ABERRANT_MITOSIS_BY_DOCETACEL_2NM_UP	0.6355	0.0506
SMIRNOV_CIRCULATING_ENDOTHELIOCYTES_IN_CANCER_UP	0.6321	0
PEDERSEN_METASTASIS_BY_ERBB2_ISOFORM_4	0.6098	0.0506
MCBRYAN_PUBERTAL_BREAST_4_5WK_DN	0.6085	0
KOBAYASHI_EGFR_SIGNALING_24HR_UP	0.6016	0.0836
Voineagu_asdM16	0.6001	0
TURASHVILI_BREAST_DUCTAL_CARCINOMA_VS_DUCTAL_NORMAL_DN	0.5763	0.0506
BORLAK_LIVER_CANCER_EGF_UP	0.5741	0
LIU_PROSTATE_CANCER_DN	0.5736	0
HOSHIDA_LIVER_CANCER_SUBCLASS_S1	0.5728	0
RUIZ_TNC_TARGETS_UP	0.5704	0
DANG_REGULATED_BY_MYC_DN	0.5699	0
KINSEY_TARGETS_OF_EWSR1_FLII_FUSION_DN	0.5664	0
SENESE_HDAC2_TARGETS_DN	0.5653	0
LI_INDUCED_T_TO_NATURAL_KILLER_DN	0.5608	0
RODRIGUES_NTN1_TARGETS_DN	0.5574	0.0506
WANG_SMARCE1_TARGETS_UP	0.5532	0
KIM_WT1_TARGETS_12HR_UP	0.5501	0.0836
ZHANG_TLX_TARGETS_36HR_UP	0.5483	0.0506
HOFFMANN_PRE_BI_TO_LARGE_PRE_BII_LYMPHOCYTE_DN	0.541	0.0506
LEE_NEURAL_CREST_STEM_CELL_DN	0.5344	0.0506
CHARAFE_BREAST_CANCER_LUMINAL_VS_BASAL_DN	0.5319	0
SERVITJA_ISLET_HNF1A_TARGETS_UP	0.5319	0
SCHUETZ_BREAST_CANCER_DUCTAL_INVASIVE_UP	0.5319	0.0506
DURRENBERGER_HD_UP	0.531	0
Upregulated_in_mSOD1_mutant_microglia,_end_stage_(Table_S3,PMID:23850290,_P<0.005,_3_fold_difference)	0.5303	0
JOHNSTONE_PARVB_TARGETS_3_UP	0.5231	0
LEI_MYB_TARGETS	0.5203	0
ZHANG_TLX_TARGETS_60HR_UP	0.5143	0
GROSS_HYPOXIA_VIA_ELK3_UP	0.508	0
BOQUEST_STEM_CELL_UP	0.5019	0
CHARAFE_BREAST_CANCER_LUMINAL_VS_MESENCHYMAL_DN	0.5018	0
ONDER_CDH1_TARGETS_2_UP	0.4967	0
CHICAS_RB1_TARGETS_CONFLUENT	0.4896	0
LI_WILMS_TUMOR_VS_FETAL_KIDNEY_1_UP	0.485	0.0836
KIM_WT1_TARGETS_UP	0.4816	0
LIM_MAMMARY_STEM_CELL_UP	0.4803	0
KAAB_HEART_ATRIUM_VS_VENTRICLE_UP	0.4798	0
TONKS_TARGETS_OF_RUNX1_RUNX1T1_FUSION_HSC_UP	0.4766	0
RODWELL_AGING_KIDNEY_NO_BLOOD_UP	0.4741	0.0836
GRAESSMANN_RESPONSE_TO_MC_AND_SERUM_DEPRIVATION_UP	0.463	0.0506
KAN_RESPONSE_TO_ARSENIC_TRIOXIDE	0.4602	0.0506
LINDGREN_BLADDER_CANCER_CLUSTER_2B	0.4402	0
MCBRYAN_PUBERTAL_BREAST_4_5WK_UP	0.4331	0.0506
SWEET_LUNG_CANCER_KRAS_DN	0.432	0
WINTER_HYPOXIA_METAGENE	0.4172	0.0506
VERHAAK_GLIOBLASTOMA_NEURAL	0.4081	0.0506
BERENJENO_TRANSFORMED_BY_RHOA_DN	0.4036	0
BAELDE_DIABETIC_NEPHROPATHY_DN	0.4032	0
BROWNE_HCMV_INFECTION_24HR_DN	0.4021	0
HORIUCHI_WTAP_TARGETS_UP	0.3932	0
MIYAGAWA_TARGETS_OF_EWSR1_ETS_FUSIONS_DN	0.3829	0.0506
ROZANOV_MMP14_TARGETS_UP	0.3652	0.0836
BOQUEST_STEM_CELL_CULTURED_VS_FRESH_UP	0.3296	0.0506
KOINUMA_TARGETS_OF_SMAD2_OR_SMAD3	0.3257	0
WONG_ADULT_TISSUE_STEM_MODULE	0.2847	0
MILI_PSEUDOPODIA_HAPTOTAXIS_DN	0.2723	0
DUTERTRE_ESTRADIOL_RESPONSE_24HR_DN	0.2635	0.0836
MASSARWEH_TAMOXIFEN_RESISTANCE_UP	0.2556	0.0836
LINDGREN_BLADDER_CANCER_CLUSTER_1_DN	0.254	0.0836
Arking_Mod5	0.2474	0
WEST_ADRENOCORTICAL_TUMOR_DN	0.1984	0
BLALOCK_ALZHEIMERS_UP_REFSEQ	0.1705	0
MEISSNER_BRAIN_HCP_WITH_H3K4ME3_AND_H3K27ME3	-0.2459	0
CAIRO_HEPATOBLASTOMA_CLASSES_UP	-0.2795	0.066
MEISSNER_NPC_HCP_WITH_H3K4ME2	-0.3117	0.066
ZHOU_INFLAMMATORY_RESPONSE_FIMA_UP	-0.3266	0.066
SATO_SILENCED_BY_METHYLATION_IN_PANCREATIC_CANCER_1	-0.3272	0
SCHAEFFER_PROSTATE_DEVELOPMENT_12HR_UP	-0.4147	0.066
SCHAEFFER_PROSTATE_DEVELOPMENT_48HR_DN	-0.4391	0.066
SHEN_SMARCA2_TARGETS_DN	-0.4607	0
YOSHIMURA_MAPK8_TARGETS_UP	-0.4787	0
HATADA_METHYLATED_IN_LUNG_CANCER_UP	-0.4819	0
CERVERA_SDHB_TARGETS_1_UP	-0.4944	0.066
BLALOCK_ALZHEIMERS_DISEASE_DN	-0.5424	0.066
KEGG_VASCULAR_SMOOTH_MUSCLE_CONTRACTION	-0.5543	0.066
MIKKELSEN_NPC_HCP_WITH_H3K4ME3_AND_H3K27ME3	-0.5581	0
CHANG_CORE_SERUM_RESPONSE_DN	-0.5688	0.066
MIKKELSEN_ES_ICP_WITH_H3K4ME3_AND_H3K27ME3	-0.5807	0.066
VALOR_HUNTINGTONS_CEREBELLUM_DN_LOG2FC05	-0.5859	0
ACEVEDO_METHYLATED_IN_LIVER_CANCER_DN	-0.5861	0
SHEDDEN_LUNG_CANCER_GOOD_SURVIVAL_A12	-0.6017	0
BENPORATH_SUZ12_TARGETS	-0.6296	0
MANTOVANI_VIRAL_GPCR_SIGNALING_UP	-0.6724	0
BENPORATH_ES_WITH_H3K27ME3	-0.6811	0
BENPORATH_EED_TARGETS	-0.6878	0
REACTOME_GPCR_LIGAND_BINDING	-0.693	0.066
REACTOME_SIGNALING_BY_GPCR	-0.6998	0.066
MIKKELSEN_MEF_HCP_WITH_H3_UNMETHYLATED	-0.7301	0
SMITH_LIVER_CANCER	-0.7425	0.066
YAUCH_HEDGEHOG_SIGNALING_PARACRINE_DN	-0.7449	0
REACTOME_GASTRIN_CREB_SIGNALLING_PATHWAY_VIA_PKC_AND_MAPK	-0.7562	0.066
REACTOME_GPCR_DOWNSTREAM_SIGNALING	-0.7624	0.066
ACEVEDO_LIVER_CANCER_WITH_H3K9ME3_UP	-0.7661	0
MANTOVANI_NFKB_TARGETS_UP	-0.7662	0
BENPORATH_PRC2_TARGETS	-0.7887	0
VERHAAK_GLIOBLASTOMA_MESENCHYMAL	-0.7984	0
ZHANG_GATA6_TARGETS_DN	-0.8065	0.066
MENSE_HYPOXIA_UP	-0.8174	0.066
REACTOME_G_ALPHA_I_SIGNALLING_EVENTS	-0.823	0.066
REACTOME_TRANSPORT_OF_GLUCOSE_AND_OTHER_SUGARS_BILE_SALTS_AND_ORGANIC_ACIDS_METAL_IONS_AND_AMINE_COMPOUNDS	-0.8281	0.066
REACTOME_G_ALPHA_Q_SIGNALLING_EVENTS	-0.8296	0.066
REACTOME_CLASS_A1_RHODOPSIN_LIKE_RECEPTORS	-0.8327	0.066
QI_HYPOXIA	-0.8456	0
ROVERSI_GLIOMA_COPY_NUMBER_DN	-0.8497	0.066
MIKKELSEN_IPS_ICP_WITH_H3K4ME3_AND_H327ME3	-0.8557	0.066
BRUINS_UVC_RESPONSE_VIA_TP53_GROUP_C	-0.8728	0.066
MCCLUNG_COCAINE_REWARD_5D	-0.8817	0.066
SERVITJA_ISLET_HNF1A_TARGETS_DN	-0.8851	0
MIKKELSEN_MEF_ICP_WITH_H3K27ME3	-0.9386	0.066
REACTOME_INTEGRATION_OF_ENERGY_METABOLISM	-0.9552	0
BRIDEAU_IMPRINTED_GENES	-0.9816	0.066
DURRENBERGER_HD_DN	-0.9881	0
REACTOME_PEPTIDE_LIGAND_BINDING_RECEPTORS	-1.0011	0
REACTOME_REGULATION_OF_INSULIN_SECRETION	-1.0237	0
VALOR_HUNTINGTONS_HIPPOCAMPUS_DN	-1.0311	0
GUO_TARGETS_OF_IRS1_AND_IRS2	-1.046	0
MEISSNER_NPC_HCP_WITH_H3K4ME2_AND_H3K27ME3	-1.0601	0
MIKKELSEN_IPS_WITH_HCP_H3K27ME3	-1.0624	0
KEGG_NEUROACTIVE_LIGAND_RECEPTOR_INTERACTION	-1.0633	0
MIKKELSEN_MCV6_HCP_WITH_H3K27ME3	-1.1053	0
REACTOME_OPIOID_SIGNALLING	-1.1105	0.066
MIKKELSEN_MEF_LCP_WITH_H3K27ME3	-1.1594	0.066
Arking_Mod1	-1.1866	0
KIM_ALL_DISORDERS_CALB1_CORR_UP	-1.1893	0
MODY_HIPPOCAMPUS_POSTNATAL	-1.2052	0
REACTOME_PHOSPHOLIPASE_C_MEDIATED_CASCADE	-1.2132	0
Voineagu_asdM12	-1.2181	0
BOYAULT_LIVER_CANCER_SUBCLASS_G2	-1.2221	0
MIKKELSEN_MEF_HCP_WITH_H3K27ME3	-1.2236	0
KASLER_HDAC7_TARGETS_1_DN	-1.2492	0
MEISSNER_NPC_HCP_WITH_H3K27ME3	-1.2628	0
REACTOME_O_LINKED_GLYCOSYLATION_OF_MUCINS	-1.2841	0.066
MCCLUNG_CREB1_TARGETS_UP	-1.285	0
STARK_HYPPOCAMPUS_22Q11_DELETION_UP	-1.3161	0
KEGG_BUTANOATE_METABOLISM	-1.3169	0
MIKKELSEN_NPC_HCP_WITH_H3K27ME3	-1.3208	0
REACTOME_NEUROTRANSMITTER_RECEPTOR_BINDING_AND_DOWNSTREAM_TRANSMISSION_IN_THE_POSTSYNAPTIC_CELL	-1.3639	0
PID_CD8TCRPATHWAY	-1.365	0.066
HANN_RESISTANCE_TO_BCL2_INHIBITOR_UP	-1.3723	0
RODRIGUES_NTN1_TARGETS_UP	-1.4115	0.066
KEGG_ALANINE_ASPARTATE_AND_GLUTAMATE_METABOLISM	-1.4579	0
GROSS_HIF1A_TARGETS_DN	-1.4609	0.066
KEGG_O_GLYCAN_BIOSYNTHESIS	-1.5095	0
WANG_LSD1_TARGETS_DN	-1.5446	0
MCCLUNG_DELTA_FOSB_TARGETS_2WK	-1.5465	0
CAFFAREL_RESPONSE_TO_THC_8HR_5_UP	-1.5496	0.066
REACTOME_VOLTAGE_GATED_POTASSIUM_CHANNELS	-1.6597	0
Zhang_Oligodendrocyte_precursor_cell_enrichedPMID_25186741	-1.681	0
LEE_TARGETS_OF_PTCH1_AND_SUFU_DN	-1.7046	0
STARK_PREFRONTAL_CORTEX_22Q11_DELETION_UP	-1.7102	0.066
ZWANG_EGF_PERSISTENTLY_UP	-1.7143	0.066
MIKKELSEN_MCV6_ICP_WITH_H3K4ME3_AND_H3K27ME3	-1.7378	0.066
PLASARI_NFIC_TARGETS_BASAL_DN	-1.7424	0.066
REACTOME_POTASSIUM_CHANNELS	-1.7803	0
CHESLER_BRAIN_HIGHEST_EXPRESSION	-1.7969	0.066
YAO_TEMPORAL_RESPONSE_TO_PROGESTERONE_CLUSTER_4	-1.8051	0
MIKKELSEN_MEF_ICP_WITH_H3K4ME3_AND_H3K27ME3	-1.817	0
REACTOME_NEURONAL_SYSTEM	-1.82	0
LU_AGING_BRAIN_DN	-1.8348	0
REACTOME_FGFR_LIGAND_BINDING_AND_ACTIVATION	-1.8374	0.066
REACTOME_ACTIVATED_POINT_MUTANTS_OF_FGFR2	-1.8374	0.066
WACKER_HYPOXIA_TARGETS_OF_VHL	-1.8834	0.066
REACTOME_TRANSMISSION_ACROSS_CHEMICAL_SYNAPSES	-1.9542	0
KEGG_TYPE_I_DIABETES_MELLITUS	-1.9837	0
Rotenone_cortical_neurons_24h_DOWN_>-3.5x_(PMID_23186747_)	-2.2197	0
REACTOME_BOTULINUM_NEUROTOXICITY	-2.2455	0
VANDESLUIS_COMMD1_TARGETS_GROUP_2_UP	-2.3641	0
Neuron_Markers	-2.458	0
FARDIN_HYPOXIA_11	-2.4587	0
HWANG_SCHIZOPHRENIA_DN	-2.501	0
REACTOME_GLUTAMATE_NEUROTRANSMITTER_RELEASE_CYCLE	-2.7088	0
LEDERER_ALS_DN	-2.8649	0
Upregulated_in_NSCs_by_DN-REST	-2.9053	0
JIANG_AGING_CEREBRAL_CORTEX_DN	-2.9905	0
REACTOME_IONOTROPIC_ACTIVITY_OF_KAINATE_RECEPTORS	-3.0788	0.066
LEIN_NEURON_MARKERS	-3.1131	0
JIANG_AGING_HYPOTHALAMUS_DN	-3.1898	0
KEGG_TERPENOID_BACKBONE_BIOSYNTHESIS	-3.2003	0
SA_PTEN_PATHWAY	-3.2268	0
SCHLESINGER_H3K27ME3_IN_NORMAL_AND_METHYLATED_IN_CANCER	-3.3153	0
ZHENG_FOXP3_TARGETS_IN_THYMUS_DN	-3.3386	0
MIKKELSEN_NPC_ICP_WITH_H3K27ME3	-3.4889	0.066
HORTON_SREBF_TARGETS	-3.5581	0
LIU_VAV3_PROSTATE_CARCINOGENESIS_DN	-3.6033	0
BIOCARTA_CK1_PATHWAY	-3.622	0
KEGG_STEROID_BIOSYNTHESIS	-3.7623	0
SCHMIDT_POR_TARGETS_IN_LIMB_BUD_UP	-3.9403	0
REACTOME_CHOLESTEROL_BIOSYNTHESIS	-4.1114	0
JOHANSSON_GLIOMAGENESIS_BY_PDGFB_DN	-4.3169	0
REACTOME_TRAFFICKING_OF_GLUR2_CONTAINING_AMPA_RECEPTORS	-4.3445	0.066
SU_SALIVARY_GLAND	-4.5187	0.066
REACTOME_DOPAMINE_NEUROTRANSMITTER_RELEASE_CYCLE	-4.6082	0
REACTOME_NEUROTRANSMITTER_RELEASE_CYCLE	-4.7534	0
MCCLUNG_DELTA_FOSB_TARGETS_8WK	-5.3697	0
KEGG_TAURINE_AND_HYPOTAURINE_METABOLISM	-5.5731	0
REACTOME_DARPP_32_EVENTS	-5.6501	0.066
REACTOME_GABA_SYNTHESIS_RELEASE_REUPTAKE_AND_DEGRADATION	-6.401	0

## Sheet: C3 vs all other chemicals
Set Name	Enrichment Score	FDR
LEDERER_ALS_DN	2.7329	0
SILIGAN_TARGETS_OF_EWS_FLI1_FUSION_UP	2.6282	0
REACTOME_GLUCAGON_TYPE_LIGAND_RECEPTORS	2.4421	0
MCCLUNG_DELTA_FOSB_TARGETS_2WK	2.0287	0
CHESLER_BRAIN_HIGHEST_EXPRESSION	1.8543	0
BIOCARTA_CDMAC_PATHWAY	1.7454	0
DING_LUNG_CANCER_BY_MUTATION_RATE	1.6994	0
Zhang_Neuron_enrichedPMID_25186741	1.6602	0
LEE_TARGETS_OF_PTCH1_AND_SUFU_DN	1.6462	0
ONO_AML1_TARGETS_UP	1.5156	0
CHASSOT_SKIN_WOUND	1.5037	0
REACTOME_NUCLEAR_RECEPTOR_TRANSCRIPTION_PATHWAY	1.4919	0
PID_CIRCADIANPATHWAY	1.3812	0
SHIPP_DLBCL_CURED_VS_FATAL_UP	1.3309	0
CHUNG_BLISTER_CYTOTOXICITY_DN	1.3228	0
UZONYI_RESPONSE_TO_LEUKOTRIENE_AND_THROMBIN	1.3137	0
GAZIN_EPIGENETIC_SILENCING_BY_KRAS	1.2184	0
WANG_LSD1_TARGETS_DN	1.2036	0
BROWNE_HCMV_INFECTION_1HR_UP	1.1919	0
LIN_NPAS4_TARGETS_DN	1.1788	0
IKEDA_MIR30_TARGETS_UP	1.1521	0
REACTOME_G_ALPHA_S_SIGNALLING_EVENTS	1.1359	0
BROWNE_HCMV_INFECTION_10HR_UP	1.0684	0
AMIT_EGF_RESPONSE_240_HELA	1.0484	0
PICCALUGA_ANGIOIMMUNOBLASTIC_LYMPHOMA_DN	1.0466	0
KEGG_LONG_TERM_POTENTIATION	1.0353	0
REACTOME_NGF_SIGNALLING_VIA_TRKA_FROM_THE_PLASMA_MEMBRANE	1.0222	0
REACTOME_NEUROTRANSMITTER_RECEPTOR_BINDING_AND_DOWNSTREAM_TRANSMISSION_IN_THE_POSTSYNAPTIC_CELL	1.0183	0
VALOR_HUNTINGTONS_CEREBELLUM_DN_LOG2FC05	0.801	0
JOHNSTONE_PARVB_TARGETS_1_DN	0.7936	0
MOLENAAR_TARGETS_OF_CCND1_AND_CDK4_UP	0.7881	0
REACTOME_SIGNALLING_BY_NGF	0.7709	0
Voineagu_asdM12	0.7603	0
KEGG_AXON_GUIDANCE	0.7426	0
KEGG_NEUROACTIVE_LIGAND_RECEPTOR_INTERACTION	0.6585	0
REACTOME_GASTRIN_CREB_SIGNALLING_PATHWAY_VIA_PKC_AND_MAPK	0.6472	0
DOANE_BREAST_CANCER_ESR1_UP	0.6432	0
REACTOME_GPCR_DOWNSTREAM_SIGNALING	0.6297	0
MEISSNER_NPC_HCP_WITH_H3K4ME3_AND_H3K27ME3	0.6162	0
MIKKELSEN_MEF_HCP_WITH_H3K27ME3	0.6116	0
BROWNE_HCMV_INFECTION_18HR_UP	0.5365	0
MIKKELSEN_NPC_HCP_WITH_H3K4ME3_AND_H3K27ME3	0.5278	0
REACTOME_SIGNALING_BY_GPCR	0.5187	0
DURRENBERGER_HD_DN	0.4805	0
BENPORATH_SUZ12_TARGETS	0.4623	0
KEGG_MAPK_SIGNALING_PATHWAY	0.4529	0
BENPORATH_EED_TARGETS	0.4217	0
BENPORATH_ES_WITH_H3K27ME3	0.3715	0
YOSHIMURA_MAPK8_TARGETS_UP	0.3159	0
COLINA_TARGETS_OF_4EBP1_AND_4EBP2	-0.3135	0
DAVICIONI_TARGETS_OF_PAX_FOXO1_FUSIONS_UP	-0.3544	0
LINDGREN_BLADDER_CANCER_CLUSTER_2B	-0.3989	0
POOLA_INVASIVE_BREAST_CANCER_UP	-0.4167	0
MCBRYAN_PUBERTAL_BREAST_4_5WK_UP	-0.4187	0
SCHUETZ_BREAST_CANCER_DUCTAL_INVASIVE_UP	-0.4519	0
HOSHIDA_LIVER_CANCER_SUBCLASS_S1	-0.4752	0
RODWELL_AGING_KIDNEY_NO_BLOOD_UP	-0.4754	0
RUIZ_TNC_TARGETS_UP	-0.4925	0
GRAESSMANN_RESPONSE_TO_MC_AND_SERUM_DEPRIVATION_UP	-0.5012	0
WANG_SMARCE1_TARGETS_UP	-0.5073	0
LABBE_WNT3A_TARGETS_UP	-0.5766	0
LENAOUR_DENDRITIC_CELL_MATURATION_UP	-0.5878	0
PETROVA_ENDOTHELIUM_LYMPHATIC_VS_BLOOD_DN	-0.6188	0
PICCALUGA_ANGIOIMMUNOBLASTIC_LYMPHOMA_UP	-0.6357	0
WU_CELL_MIGRATION	-0.6419	0
POTTI_TOPOTECAN_SENSITIVITY	-0.6568	0
KENNY_CTNNB1_TARGETS_UP	-0.7239	0
IGLESIAS_E2F_TARGETS_UP	-0.7248	0
BRUECKNER_TARGETS_OF_MIRLET7A3_DN	-0.7304	0
LIU_VAV3_PROSTATE_CARCINOGENESIS_UP	-0.7508	0
REACTOME_SIGNALING_BY_PDGF	-0.7944	0
JECHLINGER_EPITHELIAL_TO_MESENCHYMAL_TRANSITION_UP	-0.817	0
FONTAINE_PAPILLARY_THYROID_CARCINOMA_UP	-0.8279	0
LANDIS_BREAST_CANCER_PROGRESSION_DN	-0.8391	0
TURASHVILI_BREAST_LOBULAR_CARCINOMA_VS_DUCTAL_NORMAL_UP	-0.8541	0
LEIN_CHOROID_PLEXUS_MARKERS	-0.8759	0
PID_AVB3_INTEGRIN_PATHWAY	-0.9009	0
YORDY_RECIPROCAL_REGULATION_BY_ETS1_AND_SP100_DN	-0.9271	0
TURASHVILI_BREAST_LOBULAR_CARCINOMA_VS_LOBULAR_NORMAL_DN	-0.9289	0
PID_SYNDECAN_1_PATHWAY	-0.93	0
HALMOS_CEBPA_TARGETS_UP	-0.9523	0
LI_WILMS_TUMOR_VS_FETAL_KIDNEY_2_DN	-1.0566	0
GOTZMANN_EPITHELIAL_TO_MESENCHYMAL_TRANSITION_UP	-1.081	0
NUTT_GBM_VS_AO_GLIOMA_UP	-1.1403	0
FARMER_BREAST_CANCER_CLUSTER_5	-1.2669	0
MATZUK_IMPLANTATION_AND_UTERINE	-1.2892	0
ZHAN_MULTIPLE_MYELOMA_DN	-1.3334	0
DASU_IL6_SIGNALING_SCAR_DN	-1.4086	0
POTTI_ETOPOSIDE_SENSITIVITY	-1.4136	0
MAINA_VHL_TARGETS_UP	-1.5556	0
SASAKI_TARGETS_OF_TP73_AND_TP63	-2.4251	0

## Sheet: C4 vs all other chemicals
Set Name	Enrichment Score	FDR
ZHOU_PANCREATIC_EXOCRINE_PROGENITOR	4.6772	0
REACTOME_DOPAMINE_NEUROTRANSMITTER_RELEASE_CYCLE	2.4395	0
BIOCARTA_NOS1_PATHWAY	2.3311	0
HATADA_METHYLATED_IN_LUNG_CANCER_DN	2.2353	0
XU_HGF_SIGNALING_NOT_VIA_AKT1_6HR	1.8874	0
BARNES_SCHIZOPHRENIA_BA22_UP	1.8153	0
KEGG_AMYOTROPHIC_LATERAL_SCLEROSIS_ALS	1.3232	0
Rotenone_cortical_neurons_24h_DOWN_>-3.5x_(PMID_23186747_)	1.1826	0
REACTOME_PHOSPHOLIPASE_C_MEDIATED_CASCADE	1.0956	0
MIKKELSEN_MEF_LCP_WITH_H3K27ME3	1.0647	0
DURRENBERGER_PD_DN	0.9992	0
VALOR_HUNTINGTONS_HIPPOCAMPUS_DN	0.8829	0
XU_GH1_EXOGENOUS_TARGETS_UP	0.8377	0
BRIDEAU_IMPRINTED_GENES	0.823	0
MIKKELSEN_MEF_HCP_WITH_H3K27ME3	0.7303	0
MIKKELSEN_NPC_HCP_WITH_H3K27ME3	0.6275	0
Arking_Mod1	0.6186	0
SHEDDEN_LUNG_CANCER_GOOD_SURVIVAL_A12	0.6018	0
BHATI_G2M_ARREST_BY_2METHOXYESTRADIOL_DN	0.4602	0
YOSHIMURA_MAPK8_TARGETS_UP	0.369	0
CHAHROUR_GSE11150_MECP2_null_DN	0.3661	0
BLALOCK_ALZHEIMERS_DISEASE_DN	0.3294	0
SMID_BREAST_CANCER_BASAL_UP	-0.2747	0
SARRIO_EPITHELIAL_MESENCHYMAL_TRANSITION_UP	-0.4613	0
BASAKI_YBX1_TARGETS_UP	-0.5098	0
LEE_NEURAL_CREST_STEM_CELL_DN	-0.5115	0
CROONQUIST_NRAS_VS_STROMAL_STIMULATION_DN	-0.5161	0
TURASHVILI_BREAST_DUCTAL_CARCINOMA_VS_DUCTAL_NORMAL_DN	-0.526	0
CHIARADONNA_NEOPLASTIC_TRANSFORMATION_CDC25_UP	-0.5707	0
PICCALUGA_ANGIOIMMUNOBLASTIC_LYMPHOMA_UP	-0.5794	0
PEDERSEN_METASTASIS_BY_ERBB2_ISOFORM_4	-0.6027	0
POTTI_TOPOTECAN_SENSITIVITY	-0.6728	0
ZHU_CMV_24_HR_DN	-0.6809	0
Gupta_Type_2_microglial_markersPMID:25494366	-0.6869	0
NGUYEN_NOTCH1_TARGETS_DN	-0.7599	0
BURTON_ADIPOGENESIS_PEAK_AT_0HR	-0.7823	0
SHETH_LIVER_CANCER_VS_TXNIP_LOSS_PAM3	-0.8232	0
CHIARADONNA_NEOPLASTIC_TRANSFORMATION_KRAS_CDC25_DN	-0.9254	0
SASAI_RESISTANCE_TO_NEOPLASTIC_TRANSFROMATION	-0.9296	0
HAN_JNK_SINGALING_UP	-0.9666	0
TURASHVILI_BREAST_DUCTAL_CARCINOMA_VS_LOBULAR_NORMAL_DN	-1.0227	0
NAKAYAMA_FGF2_TARGETS	-1.1295	0
OSADA_ASCL1_TARGETS_DN	-1.2063	0
REACTOME_SMOOTH_MUSCLE_CONTRACTION	-1.2165	0
MAHADEVAN_RESPONSE_TO_MP470_DN	-1.3518	0
GROSS_ELK3_TARGETS_UP	-1.3756	0
MACLACHLAN_BRCA1_TARGETS_DN	-1.6251	0
BURTON_ADIPOGENESIS_12	-1.656	0
XU_HGF_TARGETS_INDUCED_BY_AKT1_6HR	-2.0117	0
LEI_HOXC8_TARGETS_DN	-2.3789	0

## Sheet: C5 vs all other chemicals
Set Name	Enrichment Score	FDR
GUILLAUMOND_KLF10_TARGETS_DN	3.3154	0
CHEOK_RESPONSE_TO_HD_MTX_DN	2.1663	0
VERNELL_RETINOBLASTOMA_PATHWAY_DN	1.6135	0
ZHANG_INTERFERON_RESPONSE	1.4716	0
Upregulated_by_Topotecan_1.6_log2FC_or_more_King	1.3263	0
PEDERSEN_METASTASIS_BY_ERBB2_ISOFORM_6	1.2054	0
LIANG_HEMATOPOIESIS_STEM_CELL_NUMBER_LARGE_VS_TINY_DN	1.0776	0
MATZUK_IMPLANTATION_AND_UTERINE	1.0313	0
VARELA_ZMPSTE24_TARGETS_DN	0.9144	0
DELPUECH_FOXO3_TARGETS_UP	0.773	0
BIDUS_METASTASIS_DN	0.7268	0
SANA_TNF_SIGNALING_UP	0.7117	0
MIKKELSEN_NPC_LCP_WITH_H3K4ME3	0.7015	0
PECE_MAMMARY_STEM_CELL_UP	0.6686	0
MIKKELSEN_ES_LCP_WITH_H3K4ME3	0.6072	0
JAEGER_METASTASIS_DN	0.5846	0
RAY_TUMORIGENESIS_BY_ERBB2_CDC25A_DN	0.5686	0
LEE_DIFFERENTIATING_T_LYMPHOCYTE	0.5552	0
HAMAI_APOPTOSIS_VIA_TRAIL_DN	0.5004	0
HOLLMANN_APOPTOSIS_VIA_CD40_DN	0.3823	0
MIKKELSEN_NPC_ICP_WITH_H3K4ME3	0.3532	0
GRAESSMANN_APOPTOSIS_BY_SERUM_DEPRIVATION_UP	0.2588	0
WONG_ADULT_TISSUE_STEM_MODULE	-0.2504	0.0675
CHANDRAN_METASTASIS_DN	-0.3096	0.0675
AFFAR_YY1_TARGETS_UP	-0.3401	0.0675
SMID_BREAST_CANCER_BASAL_DN	-0.3638	0
VERHAAK_GLIOBLASTOMA_CLASSICAL	-0.3693	0.0675
SAMACO_GSE33457_MECP2null_UP	-0.4052	0.0675
GOZGIT_ESR1_TARGETS_DN	-0.4096	0
IVANOVA_HEMATOPOIESIS_STEM_CELL	-0.428	0
TAKEDA_TARGETS_OF_NUP98_HOXA9_FUSION_3D_UP	-0.4608	0
MASSARWEH_TAMOXIFEN_RESISTANCE_DN	-0.4664	0
DAVICIONI_MOLECULAR_ARMS_VS_ERMS_UP	-0.4841	0
CHEMNITZ_RESPONSE_TO_PROSTAGLANDIN_E2_DN	-0.5094	0
PURBEY_TARGETS_OF_CTBP1_AND_SATB1_DN	-0.5301	0
SCHAEFFER_PROSTATE_DEVELOPMENT_48HR_DN	-0.5301	0.0675
RIGGI_EWING_SARCOMA_PROGENITOR_UP	-0.5638	0
KONDO_EZH2_TARGETS	-0.5667	0
YAMASHITA_LIVER_CANCER_STEM_CELL_UP	-0.5823	0.0675
MIKKELSEN_NPC_HCP_WITH_H3K4ME3_AND_H3K27ME3	-0.5826	0.0675
SMID_BREAST_CANCER_LUMINAL_B_UP	-0.6376	0
SABATES_COLORECTAL_ADENOMA_DN	-0.6377	0
YAUCH_HEDGEHOG_SIGNALING_PARACRINE_DN	-0.6468	0.0675
BROWNE_HCMV_INFECTION_30MIN_DN	-0.6483	0
BENPORATH_SUZ12_TARGETS	-0.6483	0.0675
BENPORATH_EED_TARGETS	-0.6517	0.0675
SCHLESINGER_METHYLATED_DE_NOVO_IN_CANCER	-0.654	0.0675
BENPORATH_ES_WITH_H3K27ME3	-0.659	0.0675
CHAHROUR_GSE11150_MECP2_null_UP	-0.6611	0
REACTOME_AXON_GUIDANCE	-0.6618	0.0675
KEGG_VASCULAR_SMOOTH_MUSCLE_CONTRACTION	-0.6676	0.0675
VALOR_HUNTINGTONS_CEREBELLUM_DN_LOG2FC05	-0.685	0
KEGG_TIGHT_JUNCTION	-0.7378	0
SERVITJA_ISLET_HNF1A_TARGETS_UP	-0.7847	0
BENPORATH_PRC2_TARGETS	-0.7925	0.0675
ACEVEDO_LIVER_CANCER_WITH_H3K27ME3_DN	-0.8051	0
MIKKELSEN_MCV6_HCP_WITH_H3K27ME3	-0.8065	0.0675
ASTON_MAJOR_DEPRESSIVE_DISORDER_UP	-0.8276	0.0675
KEGG_DILATED_CARDIOMYOPATHY	-0.8422	0.0675
KEGG_HYPERTROPHIC_CARDIOMYOPATHY_HCM	-0.8606	0
KEGG_ERBB_SIGNALING_PATHWAY	-0.8793	0.0675
KEGG_CARDIAC_MUSCLE_CONTRACTION	-0.8936	0.0675
BROWNE_HCMV_INFECTION_10HR_UP	-0.8937	0
HOELZEL_NF1_TARGETS_UP	-0.904	0
SMID_BREAST_CANCER_RELAPSE_IN_BONE_UP	-0.9045	0
YAUCH_HEDGEHOG_SIGNALING_PARACRINE_UP	-0.9509	0.0675
MIKKELSEN_MEF_HCP_WITH_H3K27ME3	-0.9964	0.0675
CAMPS_COLON_CANCER_COPY_NUMBER_UP	-1.0221	0
PID_IL8CXCR1_PATHWAY	-1.0329	0.0675
ROVERSI_GLIOMA_COPY_NUMBER_UP	-1.0376	0
MODY_HIPPOCAMPUS_POSTNATAL	-1.053	0.0675
BEGUM_TARGETS_OF_PAX3_FOXO1_FUSION_UP	-1.0606	0
GOBERT_CORE_OLIGODENDROCYTE_DIFFERENTIATION	-1.0624	0
KIM_ALL_DISORDERS_CALB1_CORR_UP	-1.0707	0.0675
REACTOME_HEPARAN_SULFATE_HEPARIN_HS_GAG_METABOLISM	-1.0873	0.0675
KEGG_GAP_JUNCTION	-1.092	0
KEGG_ARRHYTHMOGENIC_RIGHT_VENTRICULAR_CARDIOMYOPATHY_ARVC	-1.1071	0
REACTOME_A_TETRASACCHARIDE_LINKER_SEQUENCE_IS_REQUIRED_FOR_GAG_SYNTHESIS	-1.112	0.0675
REACTOME_HS_GAG_DEGRADATION	-1.1147	0.0675
GENTILE_UV_LOW_DOSE_DN	-1.134	0.0675
KEGG_ENDOMETRIAL_CANCER	-1.1354	0.0675
ROVERSI_GLIOMA_LOH_REGIONS	-1.1405	0.0675
MARTINEZ_RESPONSE_TO_TRABECTEDIN	-1.1564	0.0675
MOLENAAR_TARGETS_OF_CCND1_AND_CDK4_UP	-1.172	0.0675
VALK_AML_CLUSTER_16	-1.1856	0
MCCLUNG_CREB1_TARGETS_UP	-1.2059	0.0675
KEGG_LONG_TERM_DEPRESSION	-1.206	0
DAWSON_METHYLATED_IN_LYMPHOMA_TCL1	-1.2132	0
CHOW_RASSF1_TARGETS_DN	-1.2335	0.0675
KEGG_AXON_GUIDANCE	-1.3116	0
KEGG_ADHERENS_JUNCTION	-1.3741	0
REACTOME_CELL_JUNCTION_ORGANIZATION	-1.3754	0
YAGUE_PRETUMOR_DRUG_RESISTANCE_DN	-1.3827	0.0675
XU_GH1_AUTOCRINE_TARGETS_DN	-1.5151	0
KEGG_LONG_TERM_POTENTIATION	-1.5244	0.0675
ZWANG_EGF_PERSISTENTLY_UP	-1.5285	0.0675
KEGG_CELL_ADHESION_MOLECULES_CAMS	-1.546	0
TAVAZOIE_METASTASIS	-1.639	0
VALOR_HUNTINGTONS_CEREBELLUM_UP_LOG2GC05	-1.6397	0
RODRIGUES_NTN1_TARGETS_UP	-1.6741	0.0675
REACTOME_CELL_CELL_COMMUNICATION	-1.6916	0
PID_ERBB4_PATHWAY	-1.7386	0.0675
NIELSEN_SCHWANNOMA_UP	-1.7477	0
SILIGAN_TARGETS_OF_EWS_FLI1_FUSION_DN	-1.8176	0
REACTOME_CELL_CELL_JUNCTION_ORGANIZATION	-1.8258	0.0675
PID_ERBB_NETWORK_PATHWAY	-1.9491	0
REACTOME_NETRIN1_SIGNALING	-1.9632	0
MIKKELSEN_ES_HCP_WITH_H3K27ME3	-1.9835	0.0675
REACTOME_CLASS_C_3_METABOTROPIC_GLUTAMATE_PHEROMONE_RECEPTORS	-2.0363	0.0675
BIOCARTA_CDMAC_PATHWAY	-2.0424	0
DURRENBERGER_PD_DN	-2.0497	0
REACTOME_INSULIN_SYNTHESIS_AND_PROCESSING	-2.0834	0
IKEDA_MIR133_TARGETS_UP	-2.1255	0
REACTOME_HS_GAG_BIOSYNTHESIS	-2.2095	0
MONTERO_THYROID_CANCER_POOR_SURVIVAL_DN	-2.22	0.0675
STARK_PREFRONTAL_CORTEX_22Q11_DELETION_UP	-2.233	0.0675
TAKADA_GASTRIC_CANCER_COPY_NUMBER_DN	-2.2584	0
DING_LUNG_CANCER_MUTATED_SIGNIFICANTLY	-2.2995	0
HOLLEMAN_DAUNORUBICIN_B_ALL_UP	-2.3831	0
Neuron_Markers	-2.3874	0
REACTOME_G_BETA_GAMMA_SIGNALLING_THROUGH_PLC_BETA	-2.3999	0
BIOCARTA_SPPA_PATHWAY	-2.4386	0
REACTOME_SIGNALING_BY_ROBO_RECEPTOR	-2.4893	0
REACTOME_ROLE_OF_SECOND_MESSENGERS_IN_NETRIN1_SIGNALING	-2.5035	0
PHESSE_TARGETS_OF_APC_AND_MBD2_UP	-2.6923	0
REACTOME_ADHERENS_JUNCTIONS_INTERACTIONS	-2.7335	0.0675
REACTOME_REGULATION_OF_INSULIN_SECRETION_BY_ACETYLCHOLINE	-2.7857	0
CAMPS_COLON_CANCER_COPY_NUMBER_DN	-2.8361	0
REACTOME_GLUTAMATE_NEUROTRANSMITTER_RELEASE_CYCLE	-2.8394	0.0675
PID_AR_NONGENOMIC_PATHWAY	-2.8402	0
KIM_MYCL1_AMPLIFICATION_TARGETS_UP	-2.8536	0.0675
JIANG_AGING_CEREBRAL_CORTEX_DN	-2.9662	0.0675
SILIGAN_BOUND_BY_EWS_FLT1_FUSION	-3.0372	0
PID_NETRIN_PATHWAY	-3.1769	0
JIANG_AGING_HYPOTHALAMUS_DN	-3.2997	0.0675
DING_LUNG_CANCER_BY_MUTATION_RATE	-3.3271	0
MIKKELSEN_PARTIALLY_REPROGRAMMED_TO_PLURIPOTENCY	-3.3902	0
PIEPOLI_LGI1_TARGETS_UP	-3.494	0
IKEDA_MIR30_TARGETS_DN	-3.6843	0
BIOCARTA_CELL2CELL_PATHWAY	-3.9123	0
BIOCARTA_BARRESTIN_PATHWAY	-4.0215	0
REACTOME_DSCAM_INTERACTIONS	-4.0546	0
REACTOME_DCC_MEDIATED_ATTRACTIVE_SIGNALING	-4.1057	0
ULE_SPLICING_VIA_NOVA2	-4.2029	0
BIOCARTA_CCR3_PATHWAY	-4.2249	0.0675
REACTOME_DOPAMINE_NEUROTRANSMITTER_RELEASE_CYCLE	-4.8132	0.0675
Downregulated_by_Topotecan_-1.6_log2FC_or_more_King	-4.8752	0
Downregulated_after_depleting_TDP43_or_FUS/TLS_(Lagier-Tourenne)	-5.4779	0
REACTOME_ACETYLCHOLINE_NEUROTRANSMITTER_RELEASE_CYCLE	-5.7321	0.0675
REACTOME_NOREPINEPHRINE_NEUROTRANSMITTER_RELEASE_CYCLE	-5.7321	0.0675
SU_SALIVARY_GLAND	-6.2295	0
REACTOME_ROLE_OF_DCC_IN_REGULATING_APOPTOSIS	-7.7402	0
BIOCARTA_BARR_MAPK_PATHWAY	-7.9016	0
BIOCARTA_BARRESTIN_SRC_PATHWAY	-7.9016	0

## Sheet: C6 vs all other chemicals
Set Name	Enrichment Score	FDR
KEGG_FRUCTOSE_AND_MANNOSE_METABOLISM	1.5372	0
KEEN_RESPONSE_TO_ROSIGLITAZONE_UP	1.3336	0
MOOTHA_VOXPHOS	1.1931	0
NIKOLSKY_BREAST_CANCER_16Q24_AMPLICON	1.1587	0
REACTOME_RESPIRATORY_ELECTRON_TRANSPORT_ATP_SYNTHESIS_BY_CHEMIOSMOTIC_COUPLING_AND_HEAT_PRODUCTION_BY_UNCOUPLING_PROTEINS_	1.1458	0
REACTOME_RESPIRATORY_ELECTRON_TRANSPORT	1.1089	0
KEGG_AMINO_SUGAR_AND_NUCLEOTIDE_SUGAR_METABOLISM	1.0936	0
YAO_TEMPORAL_RESPONSE_TO_PROGESTERONE_CLUSTER_17	1.0364	0
PENG_RAPAMYCIN_RESPONSE_DN	1.0197	0
NIKOLSKY_BREAST_CANCER_16P13_AMPLICON	1.0028	0
SESTO_RESPONSE_TO_UV_C6	0.9214	0
STARK_PREFRONTAL_CORTEX_22Q11_DELETION_DN	0.8834	0
WONG_MITOCHONDRIA_GENE_MODULE	0.8538	0
YAO_TEMPORAL_RESPONSE_TO_PROGESTERONE_CLUSTER_13	0.8305	0
LU_EZH2_TARGETS_UP	0.8284	0
ZHOU_TNF_SIGNALING_4HR	0.8163	0
KIM_ALL_DISORDERS_OLIGODENDROCYTE_NUMBER_CORR_UP	0.7234	0
LIM_MAMMARY_LUMINAL_MATURE_UP	0.6821	0
GINESTIER_BREAST_CANCER_ZNF217_AMPLIFIED_DN	0.6742	0
ACEVEDO_NORMAL_TISSUE_ADJACENT_TO_LIVER_TUMOR_DN	0.6559	0
YAO_TEMPORAL_RESPONSE_TO_PROGESTERONE_CLUSTER_14	0.6552	0
KIM_BIPOLAR_DISORDER_OLIGODENDROCYTE_DENSITY_CORR_UP	0.6494	0
LOCKWOOD_AMPLIFIED_IN_LUNG_CANCER	0.6379	0
MOOTHA_HUMAN_MITODB_6_2002	0.5716	0
WAMUNYOKOLI_OVARIAN_CANCER_LMP_UP	0.5657	0
HSIAO_HOUSEKEEPING_GENES	0.5585	0
MOOTHA_MITOCHONDRIA	0.5473	0
BASSO_B_LYMPHOCYTE_NETWORK	0.5394	0
SPIELMAN_LYMPHOBLAST_EUROPEAN_VS_ASIAN_UP	0.5264	0
WANG_TUMOR_INVASIVENESS_UP	0.5229	0
ENK_UV_RESPONSE_KERATINOCYTE_UP	0.5215	0
GRADE_COLON_CANCER_UP	0.52	0
DAIRKEE_TERT_TARGETS_UP	0.4937	0
AGUIRRE_PANCREATIC_CANCER_COPY_NUMBER_UP	0.4888	0
MARTENS_TRETINOIN_RESPONSE_DN	0.4822	0
KAAB_HEART_ATRIUM_VS_VENTRICLE_DN	0.4634	0
STEIN_ESRRA_TARGETS_UP	0.4615	0
ACEVEDO_LIVER_TUMOR_VS_NORMAL_ADJACENT_TISSUE_UP	0.3861	0
GARY_CD5_TARGETS_UP	0.3426	0
HELLER_HDAC_TARGETS_UP	0.3422	0
LOPEZ_MBD_TARGETS	0.2771	0
GOBERT_OLIGODENDROCYTE_DIFFERENTIATION_DN	-0.2923	0
GEORGES_TARGETS_OF_MIR192_AND_MIR215	-0.2931	0
SENESE_HDAC1_TARGETS_UP	-0.3183	0
DUTERTRE_ESTRADIOL_RESPONSE_24HR_DN	-0.3306	0
IVANOVA_HEMATOPOIESIS_STEM_CELL_LONG_TERM	-0.3311	0
SCHAEFFER_PROSTATE_DEVELOPMENT_6HR_DN	-0.378	0
CUI_TCF21_TARGETS_2_DN	-0.3857	0
KEGG_FOCAL_ADHESION	-0.4105	0
DACOSTA_UV_RESPONSE_VIA_ERCC3_COMMON_DN	-0.447	0
IWANAGA_CARCINOGENESIS_BY_KRAS_PTEN_DN	-0.4533	0
SENESE_HDAC3_TARGETS_UP	-0.4726	0
OSMAN_BLADDER_CANCER_UP	-0.476	0
SCHAEFFER_PROSTATE_DEVELOPMENT_48HR_DN	-0.488	0
DACOSTA_UV_RESPONSE_VIA_ERCC3_DN	-0.5169	0
IVANOVA_HEMATOPOIESIS_STEM_CELL	-0.5565	0
DAZARD_RESPONSE_TO_UV_NHEK_DN	-0.578	0
GAVIN_FOXP3_TARGETS_CLUSTER_T4	-0.5886	0
FIRESTEIN_PROLIFERATION	-0.6053	0
DAZARD_RESPONSE_TO_UV_SCC_DN	-0.6121	0
THUM_SYSTOLIC_HEART_FAILURE_DN	-0.6578	0
KONDO_EZH2_TARGETS	-0.6653	0
RAO_BOUND_BY_SALL4	-0.745	0
DUTERTRE_ESTRADIOL_RESPONSE_6HR_DN	-0.7554	0
AMIT_SERUM_RESPONSE_60_MCF10A	-0.7724	0
WIEDERSCHAIN_TARGETS_OF_BMI1_AND_PCGF2	-0.8173	0
LOPES_METHYLATED_IN_COLON_CANCER_DN	-0.9286	0
TCGA_GLIOBLASTOMA_COPY_NUMBER_UP	-0.9712	0
ROVERSI_GLIOMA_COPY_NUMBER_DN	-0.9758	0
YANG_BREAST_CANCER_ESR1_UP	-1.0555	0
GUO_HEX_TARGETS_UP	-1.0804	0
BILD_SRC_ONCOGENIC_SIGNATURE	-1.1466	0
GABRIELY_MIR21_TARGETS	-1.1886	0
YANAGIHARA_ESX1_TARGETS	-1.1986	0
RODRIGUES_THYROID_CARCINOMA_DN	-1.2932	0
LI_CISPLATIN_RESISTANCE_UP	-1.3408	0
REACTOME_ION_CHANNEL_TRANSPORT	-1.4359	0
JOHNSTONE_PARVB_TARGETS_1_DN	-1.4798	0
LIN_NPAS4_TARGETS_UP	-1.521	0
BIOCARTA_HER2_PATHWAY	-1.6196	0
HASLINGER_B_CLL_WITH_MUTATED_VH_GENES	-1.6366	0
KEGG_GLYCOSAMINOGLYCAN_BIOSYNTHESIS_HEPARAN_SULFATE	-1.6579	0
ASGHARZADEH_NEUROBLASTOMA_POOR_SURVIVAL_DN	-1.7896	0
BOYLAN_MULTIPLE_MYELOMA_C_CLUSTER_DN	-1.8327	0
PID_ERBB4_PATHWAY	-1.9005	0
REACTOME_GABA_RECEPTOR_ACTIVATION	-2.3236	0
KIM_ALL_DISORDERS_OLIGODENDROCYTE_NUMBER_CORR_DN	-2.4144	0
REACTOME_LIGAND_GATED_ION_CHANNEL_TRANSPORT	-2.6573	0
REACTOME_RAS_ACTIVATION_UOPN_CA2_INFUX_THROUGH_NMDA_RECEPTOR	-3.1299	0
PID_REELINPATHWAY	-3.7235	0
HEIDENBLAD_AMPLIFIED_IN_SOFT_TISSUE_CANCER	-3.7855	0
BIOCARTA_NOS1_PATHWAY	-3.8605	0
REACTOME_GABA_A_RECEPTOR_ACTIVATION	-4.2308	0
REACTOME_UNBLOCKING_OF_NMDA_RECEPTOR_GLUTAMATE_BINDING_AND_ACTIVATION	-4.3365	0
REACTOME_CREB_PHOSPHORYLATION_THROUGH_THE_ACTIVATION_OF_CAMKII	-4.3365	0
