# Supplementary material for: Identification of chemicals that mimic transcriptional changes associated with autism, brain aging and neurodegeneration
Source: Nat Commun. 2016 Mar 31;7:11173. doi: 10.1038/ncomms11173 (PMC4821887; doi:10.1038/ncomms11173)
Supplement: Supplementary Data 4 — Differentially expressed genes in cortical neuron cultures following treatment with 10 μM fenamidone or 0.1 μM pyraclostrobin for 24 h, n=4 sample replicates. [file ncomms11173-s5.xlsx]

## Sheet: Pyraclostrobin_4reps_DESeq
Gene Symbol	baseMean	MeanVehicle	MeanPyraclostrobin	log2FoldChange	log10basemean	pval	padj
Acta2	1204.86	146.912	2262.82	3.94417	3.08097	1.57e-51	2.95e-47
Thbs1	1265.64	238.729	2292.54	3.26296	3.10234	7.28e-47	6.85e-43
Tagln	1023.12	161.122	1885.12	3.54761	3.00997	2.35e-44	1.47e-40
Hspg2	398.873	67.7926	729.954	3.42668	2.60094	3.72e-44	1.75e-40
Gpnmb	254.006	47.1117	460.9	3.28755	2.40501	7.1e-39	2.67e-35
Prss23	312.862	70.293	555.431	2.98036	2.49549	3.93e-32	1.23e-28
Cyr61	581.306	134.505	1028.11	2.93332	2.76448	3.08e-31	8.29e-28
Flnb	570.776	158.123	983.429	2.63601	2.75654	1.4e-29	3.29e-26
Lama5	217.202	41.7328	392.672	3.23099	2.33706	3.5e-29	7.31e-26
Col18a1	363.414	105.346	621.483	2.55944	2.56052	2e-27	3.76e-24
Ptrf	374.824	98.3304	651.317	2.72641	2.57394	3.92e-27	6.71e-24
Ctgf	524.954	159.626	890.283	2.47883	2.7202	1.68e-26	2.63e-23
Col12a1	175.713	44.6869	306.74	2.77633	2.24505	2.17e-26	3.14e-23
Vcl	278.299	79.3955	477.202	2.58596	2.44467	2.36e-26	3.18e-23
Col8a1	289.031	70.8397	507.222	2.83824	2.46109	1.06e-25	1.33e-22
Myl9	154.187	29.8238	278.55	3.21909	2.18833	2.58e-25	3.03e-22
Lima1	124.121	30.8528	217.39	2.81281	2.0942	2.69e-24	2.98e-21
Ahnak	375.438	67.6705	683.206	3.3338	2.57465	3.84e-24	4.01e-21
Gpc4	633.765	213.624	1053.91	2.30206	2.802	5.29e-24	5.24e-21
Heg1	172.663	45.5217	299.805	2.71671	2.23745	7.66e-24	7.21e-21
Vgll3	103.89	24.5958	183.184	2.89174	2.01699	9.03e-24	8.09e-21
Ogn	65.3916	12.6821	118.101	3.20905	1.81619	9.68e-24	8.28e-21
Plekhg2	251.101	78.1377	424.064	2.43869	2.40002	1.03e-23	8.47e-21
Igfbp2	3408.41	1112.71	5704.11	2.35782	3.53256	1.61e-23	1.21e-20
Cryab	145.123	40.1565	250.089	2.63572	2.16203	1.61e-23	1.21e-20
Hkdc1	50.1966	94.229	6.16417	-3.91251	1.70154	4.55e-23	3.29e-20
Tln1	272.775	78.3298	467.22	2.57494	2.43596	5.78e-23	4.03e-20
Lamb2	219.665	59.4109	379.919	2.67485	2.34196	8.07e-23	5.42e-20
Col5a2	246.033	56.9115	435.155	2.93253	2.39117	1.83e-22	1.19e-19
Sparc	2565.29	960.347	4170.23	2.11838	3.40915	1.99e-22	1.25e-19
Emp1	55.1255	10.4951	99.7559	3.23645	1.74214	2.7e-22	1.64e-19
Kirrel	188.983	58.7232	319.243	2.44065	2.27665	4.49e-22	2.64e-19
Col8a2	70.7981	14.7655	126.831	3.094	1.85063	6.28e-22	3.58e-19
Csrp1	238.247	76.4321	400.062	2.38645	2.37721	8.12e-22	4.49e-19
Shroom3	256.611	76.0419	437.179	2.52179	2.40944	1.2e-21	6.44e-19
Ccnd1	1471.97	486.486	2457.46	2.33646	3.16793	6.92e-21	3.62e-18
Wisp1	82.0671	21.6039	142.53	2.71626	1.9147	1.14e-20	5.82e-18
Tns3	260.77	93.9885	427.551	2.18434	2.41642	2.1e-20	1.04e-17
Lgals1	111.011	30.9097	191.112	2.62438	2.04576	3.19e-20	1.54e-17
Tpm4	490.569	188.704	792.434	2.06958	2.69079	3.63e-20	1.71e-17
Snx33	85.3716	19.6198	151.124	2.93897	1.93182	4.13e-20	1.9e-17
Flnc	91.2392	13.0153	169.463	3.6925	1.96066	4.83e-20	2.16e-17
Msrb3	65.1098	14.8646	115.355	2.9477	1.81431	9.22e-20	4.04e-17
Itgb1	1066.39	447.42	1685.37	1.91312	3.02796	2.7e-19	1.16e-16
Cald1	893.597	220.178	1567.02	2.83072	2.95119	4e-19	1.67e-16
Tgfb3	159.854	53.6335	266.075	2.30848	2.204	4.5e-19	1.84e-16
Lpp	138.278	43.0377	233.517	2.43713	2.14107	4.8e-19	1.92e-16
Fmod	113.295	37.1825	189.407	2.34568	2.05459	1.16e-18	4.54e-16
Ston1	75.7919	20.3864	131.197	2.6801	1.8802	1.57e-18	6.01e-16
Lmod1	51.9381	10.4712	93.405	3.14491	1.71632	1.68e-18	6.31e-16
Gsn	71.6965	19.1704	124.223	2.68963	1.8561	1.76e-18	6.49e-16
Tns1	83.2029	23.3224	143.084	2.61191	1.92066	1.85e-18	6.69e-16
Mest	923.179	391.825	1454.53	1.892	2.96533	1.95e-18	6.92e-16
Tubb6	202.363	63.7966	340.93	2.41608	2.30635	5.36e-18	1.87e-15
Lamc1	558.696	182.338	935.053	2.35779	2.74725	6.16e-18	2.11e-15
Myh9	467.262	144.779	789.744	2.44672	2.66965	1.2e-17	4.04e-15
Icam1	175.574	65.1004	286.047	2.13381	2.24471	1.59e-17	5.25e-15
Slc7a2	226.445	84.6565	368.233	2.11961	2.35515	3.15e-17	1.02e-14
Cd68	80.1616	18.2471	142.076	2.95406	1.90451	5.16e-17	1.64e-14
Ccnd2	3313.5	1141.5	5485.5	2.26459	3.5203	7.45e-17	2.33e-14
Col11a1	121.243	34.0176	208.469	2.61194	2.08402	7.89e-17	2.43e-14
Flna	2584.92	1131.87	4037.96	1.83482	3.41246	1.06e-16	3.21e-14
Notch2	156.918	58.8731	254.963	2.11273	2.19595	1.24e-16	3.72e-14
Ptpn14	257.667	68.3743	446.959	2.70683	2.41123	1.43e-16	4.2e-14
Bmp6	110.914	40.0576	181.77	2.17916	2.04538	2.04e-16	5.91e-14
Spp1	269.523	59.4764	479.57	3.00923	2.43076	2.2e-16	6.26e-14
Pdlim2	48.486	12.383	84.5889	2.76221	1.68651	2.45e-16	6.89e-14
Clec7a	32.8804	6.15689	59.6039	3.25431	1.51826	4.34e-16	1.2e-13
Akap12	1097.83	487.359	1708.3	1.80929	3.04057	5.24e-16	1.43e-13
Cnn2	295.916	63.1446	528.688	3.06368	2.47132	5.73e-16	1.54e-13
Rassf4	143.913	57.6181	230.208	1.99647	2.1584	9.42e-16	2.46e-13
Lrrk1	63.9185	18.2074	109.63	2.58345	1.80631	9.36e-16	2.46e-13
Myl12a	271.315	119.873	422.758	1.81747	2.43363	9.73e-16	2.51e-13
Amotl1	232.921	92.6955	373.146	2.008	2.36739	9.85e-16	2.51e-13
9930013L23Rik	339.167	142.899	535.434	1.90497	2.53054	1.62e-15	4.07e-13
Actn1	321.151	111.074	531.227	2.25677	2.50684	1.86e-15	4.59e-13
Fstl1	1138.27	547.994	1728.54	1.65714	3.05628	2.4e-15	5.86e-13
Akr1c14	39.1471	8.66432	69.6299	2.99206	1.59381	2.81e-15	6.77e-13
Sorbs3	70.9389	19.9517	121.926	2.6054	1.8515	3.04e-15	7.24e-13
Fgfrl1	219.423	89.1459	349.699	1.97067	2.34148	3.13e-15	7.37e-13
Msr1	25.1094	3.88754	46.3312	3.54152	1.40156	3.19e-15	7.41e-13
Fn1	794.433	177.502	1411.36	2.99047	2.90011	4.44e-15	1.02e-12
Col4a5	181.744	45.0296	318.458	2.81941	2.2597	6.55e-15	1.49e-12
Perp	119.093	44.9035	193.283	2.10335	2.07625	6.98e-15	1.56e-12
Notch3	139.868	53.9183	225.818	2.06428	2.14603	7.35e-15	1.63e-12
Igfbp5	2463.94	1218.91	3708.97	1.60535	3.39165	8.04e-15	1.76e-12
Gtse1	57.4797	17.6846	97.2748	2.45292	1.76027	8.25e-15	1.78e-12
Csf1	511.965	94.5042	929.426	3.29652	2.70933	8.4e-15	1.8e-12
Ehd2	77.7026	17.8693	137.536	2.93725	1.89099	1.38e-14	2.91e-12
Btg2	162.979	68.93	257.027	1.89719	2.2124	1.54e-14	3.23e-12
Crb2	134.435	50.5148	218.355	2.10971	2.12884	1.62e-14	3.34e-12
Fbln2	40.8173	10.7384	70.8961	2.71158	1.61191	2.41e-14	4.93e-12
Slc17a7	710.71	1069.71	351.714	-1.60447	2.85175	3.16e-14	6.4e-12
Jph2	39.5396	10.8565	68.2227	2.64057	1.59813	3.46e-14	6.93e-12
Vim	2627.48	765.342	4489.63	2.55226	3.41956	4.11e-14	8.13e-12
Gm5424	622.454	186.105	1058.8	2.50761	2.79418	4.52e-14	8.85e-12
Dcxr	117.614	36.3033	198.925	2.45081	2.07083	4.87e-14	9.44e-12
Pxdc1	79.9057	29.97	129.841	2.11146	1.90312	5.21e-14	1e-11
Colec12	54.9442	16.1841	93.7044	2.52619	1.74071	5.9e-14	1.12e-11
Man2b2	67.1546	22.5066	111.803	2.30743	1.82772	6.26e-14	1.18e-11
Parva	426.92	195.429	658.412	1.75183	2.63045	6.41e-14	1.19e-11
Cgnl1	39.1844	9.96012	68.4087	2.76764	1.59422	7.02e-14	1.3e-11
Kifc2	479.045	722.062	236.027	-1.61276	2.68047	9.49e-14	1.73e-11
Klhdc7a	77.6542	26.8286	128.48	2.25545	1.89072	1.02e-13	1.85e-11
Plxnb2	994.928	479.067	1510.79	1.6568	2.99784	1.12e-13	2.01e-11
Ccng1	2319.13	873.2	3765.06	2.10816	3.36534	1.25e-13	2.23e-11
Ctsd	2434.81	1280.44	3589.18	1.48695	3.38648	1.42e-13	2.5e-11
Lyz1	69.1444	26.2322	112.057	2.09061	1.84038	1.49e-13	2.6e-11
Kcne1l	144.879	63.7273	226.031	1.82491	2.16131	1.69e-13	2.92e-11
Daam2	95.9608	28.0682	163.854	2.54115	1.98255	1.86e-13	3.19e-11
Narf	342.498	520.077	164.919	-1.65637	2.53478	1.91e-13	3.23e-11
Nuak2	96.5153	38.4061	154.624	2.00654	1.98505	2.44e-13	4.11e-11
Zak	108.395	43.0785	173.712	2.00914	2.03541	2.47e-13	4.11e-11
Nov	476.797	719.778	233.815	-1.62177	2.67842	2.9e-13	4.79e-11
Sdc2	365.097	179.874	550.321	1.61275	2.56253	3.2e-13	5.23e-11
Man1c1	103.981	41.7487	166.213	1.99065	2.01737	4.24e-13	6.88e-11
Cntn6	91.0699	146.621	35.5192	-2.04234	1.95985	5.56e-13	8.94e-11
Rian	1246.31	1849.4	643.229	-1.5235	3.09566	6.13e-13	9.77e-11
Ppic	76.6856	30.7333	122.638	1.99302	1.88528	7.44e-13	1.18e-10
Lif	35.0872	8.52881	61.6456	2.8391	1.54638	7.95e-13	1.25e-10
Dhcr7	385.463	580.849	190.077	-1.61107	2.5861	8.2e-13	1.27e-10
Cdon	146.354	66.5487	226.159	1.76333	2.1657	8.82e-13	1.36e-10
Fam178a	481.559	239.651	723.467	1.59359	2.68274	9.41e-13	1.44e-10
Timp3	748.293	244.637	1251.95	2.35499	2.87413	9.76e-13	1.48e-10
Rab3b	241.755	368.432	115.078	-1.67792	2.38355	1.02e-12	1.54e-10
Mpeg1	198.115	90.6299	305.601	1.75247	2.29714	1.06e-12	1.58e-10
Rhoj	37.6764	10.0175	65.3354	2.69322	1.57722	1.07e-12	1.58e-10
Intu	118.615	52.1743	185.055	1.82456	2.0745	1.26e-12	1.85e-10
Col5a1	125.342	39.5152	211.169	2.41495	2.09844	1.45e-12	2.11e-10
Slc12a7	40.699	11.8912	69.5067	2.53725	1.61065	1.58e-12	2.29e-10
Zfp185	31.1708	8.2708	54.0708	2.69408	1.49514	2.03e-12	2.91e-10
Tubb4a	1124.71	1647.12	602.301	-1.45124	3.05108	2.26e-12	3.22e-10
Angptl2	83.4814	29.1811	137.782	2.23539	1.92211	2.35e-12	3.32e-10
Lgals3bp	67.1349	23.7542	110.516	2.21324	1.8276	2.76e-12	3.88e-10
Cntnap4	86.2101	138.889	33.5314	-2.04709	1.93606	3.06e-12	4.26e-10
Tcn2	55.4699	15.3577	95.5821	2.62992	1.74484	3.35e-12	4.64e-10
Wnk1	1121.32	567.468	1675.17	1.56153	3.04977	3.47e-12	4.76e-10
Hs3st2	143.384	222.074	64.6933	-1.77777	2.1568	3.7e-12	5.01e-10
Tgfb2	199.112	82.8281	315.396	1.92769	2.29932	3.69e-12	5.01e-10
Tubb3	6021.25	8749.82	3292.68	-1.40996	3.77969	4.36e-12	5.86e-10
Rasl10b	683.296	1002.27	364.322	-1.45974	2.83467	4.75e-12	6.34e-10
Dpp10	154.31	237.86	70.7603	-1.74767	2.18868	4.86e-12	6.44e-10
Rnase4	59.551	21.8646	97.2375	2.14782	1.77562	4.9e-12	6.45e-10
Neat1	31.8912	8.76188	55.0205	2.6369	1.50503	5.56e-12	7.27e-10
Cnn1	42.1954	4.93716	79.4537	3.98125	1.62629	5.96e-12	7.74e-10
Lats2	376.423	138.117	614.729	2.15325	2.57579	6.19e-12	7.98e-10
Mki67	117.026	52.155	181.897	1.80027	2.06865	7.29e-12	9.33e-10
Fgf10	42.6495	72.2908	13.0081	-2.46535	1.63093	9.76e-12	1.24e-09
Fat1	1214.53	627.291	1801.77	1.52206	3.08444	1.01e-11	1.27e-09
Tpm2	46.5121	1.81453	91.2097	5.5757	1.6685	1.01e-11	1.27e-09
Pawr	69.0678	18.9848	119.151	2.6435	1.8399	1.12e-11	1.39e-09
Sdc1	195.736	98.9147	292.558	1.5635	2.29189	1.26e-11	1.56e-09
Dnm1	789.707	1146.7	432.715	-1.40579	2.89752	1.29e-11	1.58e-09
Plce1	61.8183	24.3754	99.2612	2.02135	1.79182	1.29e-11	1.58e-09
Camk2a	680.915	992.126	369.705	-1.4239	2.83316	1.31e-11	1.59e-09
Yap1	116.923	54.0997	179.746	1.7304	2.06827	1.42e-11	1.72e-09
Shc1	52.2839	17.7163	86.8515	2.28701	1.7192	1.52e-11	1.82e-09
Agap2	2032.28	2926.94	1137.62	-1.3633	3.30801	1.6e-11	1.91e-09
Cd164	333.907	161.362	506.452	1.64951	2.52376	1.73e-11	2.04e-09
Celsr1	87.5232	28.9442	146.102	2.33164	1.94262	1.8e-11	2.12e-09
Nt5dc2	63.6428	21.6699	105.616	2.27978	1.80443	2e-11	2.33e-09
Spock3	335.604	528.247	142.96	-1.88486	2.52596	2.16e-11	2.51e-09
Palld	65.3281	7.39698	123.259	4.04041	1.81576	2.4e-11	2.77e-09
Snx32	101.148	157.19	45.1062	-1.79883	2.00539	2.87e-11	3.29e-09
Serpinh1	849.15	243.459	1454.84	2.57862	2.92904	2.92e-11	3.34e-09
Amotl2	390.162	198.214	582.111	1.55376	2.59136	3.42e-11	3.88e-09
Plek	83.1135	35.2786	130.948	1.88915	1.92019	3.56e-11	4e-09
Ctnnal1	107.812	42.7654	172.859	2.01254	2.03307	3.58e-11	4e-09
Ntn4	43.7458	13.912	73.5796	2.39461	1.64193	3.59e-11	4e-09
Adam9	375.15	195.036	555.265	1.50895	2.57432	3.67e-11	4.07e-09
Wls	349.616	178.988	520.245	1.5388	2.54372	3.83e-11	4.21e-09
Ncald	896.016	1293.1	498.93	-1.37375	2.95236	4.14e-11	4.53e-09
Fzd5	31.4358	9.08634	53.7852	2.55233	1.4988	5.5e-11	5.98e-09
Smo	93.9962	36.4454	151.547	2.05296	1.97357	5.55e-11	6e-09
Hexb	103.94	49.1217	158.759	1.69038	2.0172	5.98e-11	6.43e-09
Pmaip1	268.637	139.159	398.115	1.51578	2.42933	6.63e-11	7.05e-09
Itga5	24.8593	5.50907	44.2095	2.98178	1.39723	6.61e-11	7.05e-09
F2r	546.402	189.931	902.872	2.24844	2.73759	6.76e-11	7.15e-09
Igfbp3	1149.04	360.219	1937.86	2.42719	3.06037	7.25e-11	7.62e-09
Cplx1	1316.29	1886.65	745.935	-1.33859	3.11939	7.81e-11	8.17e-09
Itgb5	143.255	69.1952	217.314	1.64962	2.15641	7.99e-11	8.28e-09
S100a11	45.5592	13.8178	77.3005	2.47541	1.65953	8.01e-11	8.28e-09
Fxyd7	42.5059	71.3441	13.6677	-2.37553	1.62947	9.01e-11	9.26e-09
Vasn	104.802	45.3611	164.243	1.85401	2.02078	9.15e-11	9.36e-09
Wasf2	76.9314	31.5856	122.277	1.94944	1.88667	9.5e-11	9.66e-09
Frmd8	105.177	48.9531	161.402	1.71914	2.02234	9.6e-11	9.71e-09
Nxph2	108.626	190.165	27.0866	-2.80704	2.03633	9.98e-11	9.99e-09
Deaf1	232.423	343.828	121.019	-1.50568	2.36647	9.94e-11	9.99e-09
Tmtc3	144.591	63.2035	225.979	1.83647	2.16044	1.04e-10	1.03e-08
Nxph3	125.81	192.663	58.9567	-1.70665	2.10006	1.11e-10	1.1e-08
Dmrta2	53.769	19.9635	87.5746	2.12758	1.73134	1.12e-10	1.11e-08
Itpripl2	49.7527	17.3339	82.1715	2.23849	1.69769	1.19e-10	1.17e-08
St5	114.346	41.5435	187.148	2.16879	2.0586	1.21e-10	1.18e-08
Tmem151a	338.439	494.426	182.453	-1.43773	2.52961	1.24e-10	1.19e-08
Cd151	329.771	146.35	513.192	1.80937	2.51834	1.25e-10	1.19e-08
Sepp1	156.522	65.5833	247.461	1.91418	2.19485	1.25e-10	1.19e-08
Serpine1	93.9523	9.95858	177.946	4.14575	1.97337	1.24e-10	1.19e-08
Dpysl4	267.608	391.558	143.657	-1.44597	2.42766	1.26e-10	1.2e-08
Maff	55.4632	22.3768	88.5496	1.97968	1.74479	1.31e-10	1.24e-08
Hyal1	35.8314	10.6067	61.0561	2.51398	1.55547	1.33e-10	1.25e-08
Tmbim1	76.1906	31.6098	120.771	1.93047	1.88247	1.44e-10	1.34e-08
Fam212b	120.607	57.8003	183.413	1.66424	2.08173	1.55e-10	1.45e-08
Grn	380.272	198.434	562.11	1.50173	2.58021	1.88e-10	1.74e-08
Bbx	106.272	48.2513	164.292	1.76551	2.02683	1.91e-10	1.76e-08
Fam26e	22.223	5.61778	38.8282	2.76729	1.34875	1.96e-10	1.8e-08
Dync1i1	383.335	559.022	207.648	-1.42833	2.58369	2.05e-10	1.86e-08
Ltbp2	81.6665	24.3239	139.009	2.50985	1.91258	2.03e-10	1.86e-08
Camkv	1555.65	2225.8	885.491	-1.32968	3.19194	2.08e-10	1.88e-08
Sncb	647.653	969.603	325.702	-1.57355	2.81141	2.12e-10	1.91e-08
Gpr88	358.648	520.361	196.935	-1.40134	2.55479	2.16e-10	1.94e-08
Rgs4	1116.53	1596.78	636.276	-1.32731	3.04791	2.37e-10	2.11e-08
Pcyt1b	594.19	853.821	334.559	-1.35141	2.774	2.42e-10	2.14e-08
Epha10	81.9536	127.844	36.0633	-1.82291	1.9141	2.56e-10	2.26e-08
Grik3	350.945	527.283	174.606	-1.59392	2.54536	2.58e-10	2.26e-08
Klhdc8a	233.528	108.48	358.576	1.72393	2.36853	2.57e-10	2.26e-08
Ggta1	76.5738	29.8451	123.302	2.04298	1.88465	2.6e-10	2.26e-08
Atp6v1g2	374.467	541.216	207.719	-1.38115	2.57353	2.95e-10	2.56e-08
Itm2a	120.443	60.9285	179.957	1.5609	2.08114	2.98e-10	2.58e-08
Pbxip1	470.165	176.117	764.213	2.11681	2.67234	3.05e-10	2.62e-08
Itga1	37.2629	11.6877	62.8381	2.41665	1.57244	3.09e-10	2.63e-08
Acot11	102.49	32.0651	172.914	2.42732	2.0111	3.09e-10	2.63e-08
Cd36	9.05111	0.239759	17.8625	5.72433	0.961474	3.11e-10	2.63e-08
Bmp7	43.8817	16.6901	71.0734	2.08373	1.64327	3.3e-10	2.78e-08
Ppfia4	171.294	255.126	87.4619	-1.5434	2.234	3.37e-10	2.83e-08
Cspg4	50.5981	19.8752	81.321	2.02719	1.70499	3.4e-10	2.84e-08
Vsnl1	582.806	837.439	328.173	-1.35126	2.7656	3.89e-10	3.24e-08
Insig1	407.992	590.329	225.656	-1.387	2.61076	4e-10	3.3e-08
Ptpn13	96.2205	27.1361	165.305	2.60241	1.98372	4e-10	3.3e-08
Eef1a2	752.446	1071.38	433.516	-1.30511	2.87653	4.32e-10	3.55e-08
Fkbp10	51.4709	14.9072	88.0346	2.55405	1.7124	4.56e-10	3.73e-08
1700017B05Rik	82.582	37.9682	127.196	1.74153	1.91741	4.68e-10	3.81e-08
Fzd2	49.6149	18.404	80.8258	2.12877	1.69649	4.84e-10	3.93e-08
Kank2	50.8501	15.9464	85.7538	2.41964	1.70714	5.03e-10	4.07e-08
Grik1	42.3396	72.9723	11.707	-2.62968	1.62777	5.25e-10	4.22e-08
Arhgap31	83.2072	35.4002	131.014	1.88492	1.92068	5.94e-10	4.75e-08
Col4a1	363.683	109.504	617.863	2.49522	2.56084	6.36e-10	5.07e-08
Adam11	201.576	307.233	95.9191	-1.67841	2.30465	6.6e-10	5.24e-08
Sgms2	25.5449	6.82202	44.2677	2.68025	1.409	6.63e-10	5.24e-08
Ctdsp1	74.131	22.7519	125.51	2.45857	1.87059	6.86e-10	5.4e-08
Cox6b2	64.313	28.1277	100.498	1.83342	1.80897	6.99e-10	5.41e-08
Sft2d2	95.4392	39.2393	151.639	1.94755	1.98018	6.92e-10	5.41e-08
Golim4	97.9351	38.1857	157.684	2.04308	1.99138	7.02e-10	5.41e-08
Suclg2	40.257	14.3188	66.1951	2.20095	1.60592	6.96e-10	5.41e-08
Mavs	39.3926	11.439	67.3461	2.54722	1.59652	6.99e-10	5.41e-08
Pdlim5	342.198	79.2322	605.163	2.93158	2.5344	7.69e-10	5.91e-08
Cadps	756.921	1071.38	442.466	-1.27563	2.87911	7.91e-10	6.05e-08
Hsd17b7	278.196	401.136	155.256	-1.36888	2.44451	8.23e-10	6.27e-08
Phactr2	75.687	35.8274	115.547	1.68657	1.87959	8.39e-10	6.37e-08
Celf3	408.701	585.117	232.285	-1.33245	2.61151	8.92e-10	6.74e-08
Sema4a	66.4905	104.697	28.2843	-1.88443	1.82341	9.05e-10	6.81e-08
Ndrg4	2514.27	3524.59	1503.96	-1.22864	3.40043	9.4e-10	7.04e-08
Nsdhl	333.126	517.755	148.497	-1.80114	2.52274	9.6e-10	7.15e-08
Pcsk2	275.605	399.239	151.971	-1.39287	2.44044	9.62e-10	7.15e-08
Sytl2	73.8667	23.6502	124.083	2.38646	1.86904	1.05e-09	7.81e-08
Copg2	616.265	354.93	877.6	1.30579	2.78984	1.06e-09	7.83e-08
Trnp1	269.366	392.662	146.071	-1.426	2.4305	1.08e-09	7.91e-08
Gpc6	157.219	82.9306	231.506	1.47996	2.19678	1.08e-09	7.91e-08
Ets1	34.4198	11.3117	57.5278	2.33625	1.53807	1.14e-09	8.29e-08
Trem2	23.7625	6.56049	40.9644	2.62419	1.37772	1.17e-09	8.51e-08
Lox	145.467	33.866	257.068	2.92054	2.16306	1.18e-09	8.51e-08
Lcp1	31.0461	10.6187	51.4735	2.2665	1.4934	1.18e-09	8.54e-08
Lrp2	77.8778	13.6824	142.073	3.36675	1.89197	1.23e-09	8.85e-08
Amot	157.847	80.4616	235.233	1.54654	2.19851	1.26e-09	9.01e-08
Fkbp9	329.483	127.91	531.056	2.05288	2.51796	1.3e-09	9.25e-08
Col19a1	63.5727	100.892	26.2539	-1.93815	1.80395	1.34e-09	9.48e-08
Nid1	92.4225	37.6758	147.169	1.96292	1.96625	1.35e-09	9.53e-08
Fbxo9	118.612	178.732	58.4914	-1.60985	2.07449	1.45e-09	1.02e-07
Dhcr24	844.648	1194.99	494.305	-1.27335	2.92673	1.48e-09	1.03e-07
Cdkn1a	929.729	479.451	1380.01	1.52502	2.9684	1.47e-09	1.03e-07
Lyz2	277.389	119.799	434.978	1.85945	2.44324	1.67e-09	1.16e-07
Gm11837	135.469	201.657	69.2803	-1.54002	2.13216	1.74e-09	1.2e-07
Sulf1	121.926	44.5298	199.322	2.15974	2.08645	1.75e-09	1.2e-07
Tlr13	20.1137	4.49041	35.7371	2.96476	1.30565	1.74e-09	1.2e-07
9030617O03Rik	57.7227	26.2354	89.2099	1.76182	1.7621	1.85e-09	1.27e-07
Ephb6	235.79	341.592	129.989	-1.3932	2.37271	1.87e-09	1.28e-07
Mmp2	68.4583	19.0085	117.908	2.6266	1.83606	1.98e-09	1.35e-07
Tpp1	202.73	71.1674	334.293	2.23023	2.30713	2.1e-09	1.43e-07
Ndrg3	896.261	1263.71	528.808	-1.25669	2.95248	2.16e-09	1.46e-07
Tgm2	11.217	1.04696	21.387	4.22757	1.05373	2.21e-09	1.49e-07
Ccnd3	167.757	90.2778	245.236	1.44072	2.22494	2.28e-09	1.53e-07
Cd84	11.0572	0.845856	21.2686	4.49773	1.04756	2.28e-09	1.53e-07
Slc5a3	585.712	333.113	838.31	1.33121	2.76776	2.39e-09	1.6e-07
Pappa	19.3627	4.33746	34.3879	2.95828	1.2892	2.41e-09	1.6e-07
Plekha7	62.2204	26.8925	97.5482	1.85503	1.79463	2.52e-09	1.67e-07
Lhfp	221.324	123.115	319.532	1.37523	2.34522	2.67e-09	1.77e-07
Fzd1	275.593	154.195	396.991	1.36378	2.44043	2.79e-09	1.83e-07
Anxa2	81.4882	25.4377	137.539	2.43018	1.91163	2.8e-09	1.84e-07
Ralyl	249.914	363.073	136.755	-1.40801	2.39796	3.21e-09	2.1e-07
Prn	87.1546	41.3995	132.91	1.68037	1.94079	3.26e-09	2.12e-07
Phldb2	42.7203	16.5062	68.9344	2.05559	1.63165	3.28e-09	2.13e-07
Syp	2359.34	3301.11	1417.58	-1.21946	3.37281	3.34e-09	2.16e-07
F3	130.079	47.7266	212.431	2.15179	2.11454	3.46e-09	2.23e-07
Ypel1	350.589	500.725	200.454	-1.32032	2.54492	3.52e-09	2.26e-07
Gm996	237.06	340.081	134.04	-1.34257	2.37504	3.8e-09	2.43e-07
Zbtb7b	47.293	12.3787	82.2073	2.72156	1.67571	4.1e-09	2.61e-07
Lmtk3	1000.59	1396.71	604.479	-1.20813	3.0003	4.15e-09	2.64e-07
Pdlim1	24.3507	7.74242	40.959	2.38833	1.38829	4.21e-09	2.67e-07
Epha2	44.4262	10.0524	78.8001	2.95821	1.64862	4.36e-09	2.75e-07
Myof	35.2939	8.20935	62.3785	2.91055	1.54893	4.66e-09	2.93e-07
Tlr2	17.9047	3.6542	32.1551	3.10295	1.25539	4.96e-09	3.11e-07
Matk	175.515	260.297	90.7334	-1.51942	2.24456	5.19e-09	3.24e-07
Plekho2	47.8546	21.699	74.0102	1.76541	1.68083	5.23e-09	3.26e-07
Nde1	55.7685	20.0622	91.4748	2.1833	1.74717	5.32e-09	3.3e-07
Axl	120.391	31.4034	209.378	2.73322	2.08095	5.51e-09	3.41e-07
Ngef	313.07	444.796	181.343	-1.29395	2.49578	5.62e-09	3.46e-07
Slc12a5	620.15	870.844	369.457	-1.23678	2.79257	5.65e-09	3.47e-07
Snap25	1198.64	1676.84	720.448	-1.21866	3.07873	5.76e-09	3.53e-07
Tmem178	74.4963	113.786	35.2061	-1.68961	1.87272	6.09e-09	3.71e-07
Nsmf	1089.28	1528.8	649.761	-1.2343	3.03718	6.08e-09	3.71e-07
Parp4	15.8144	2.97887	28.65	3.22309	1.20179	6.25e-09	3.79e-07
Ak3	398.205	222.392	574.018	1.36759	2.60022	6.46e-09	3.91e-07
Armc6	187.382	272.798	101.967	-1.41885	2.27296	6.72e-09	4.05e-07
Myl6	127.261	53.5502	200.972	1.90606	2.10504	6.78e-09	4.08e-07
C1qa	66.6601	26.4597	106.861	2.00977	1.82452	6.9e-09	4.14e-07
Piezo1	240.308	82.5622	398.054	2.26803	2.38095	7.15e-09	4.27e-07
Brinp1	466.733	655.802	277.665	-1.23961	2.66916	7.38e-09	4.39e-07
Sv2b	434.904	612.964	256.844	-1.25458	2.63849	7.79e-09	4.62e-07
Rph3a	248.669	354.999	142.34	-1.31787	2.3958	7.86e-09	4.65e-07
Trp53inp1	568.78	262.242	875.319	1.73852	2.75502	8.3e-09	4.89e-07
Mcam	61.909	16.8145	107.004	2.66267	1.79245	9.09e-09	5.35e-07
Syn2	668.116	940.037	396.194	-1.2463	2.82492	9.18e-09	5.38e-07
Lpar6	52.8309	22.6498	83.0119	1.8692	1.72371	9.61e-09	5.61e-07
Scn5a	46.4462	14.0492	78.8433	2.4801	1.66788	9.8e-09	5.71e-07
Ldlr	134.883	196.579	73.1872	-1.42421	2.13028	1.05e-08	6.1e-07
Nxn	140.129	75.1445	205.114	1.44747	2.14684	1.09e-08	6.29e-07
Anxa3	103.387	19.0753	187.698	3.29186	2.01488	1.14e-08	6.55e-07
Plekha2	40.5271	17.002	64.0523	1.90734	1.60882	1.15e-08	6.61e-07
Mdm2	290.657	169.691	411.623	1.27791	2.46353	1.21e-08	6.94e-07
Myo5b	107.003	161.073	52.9327	-1.60365	2.0298	1.26e-08	7.23e-07
Fzd7	95.9701	47.4889	144.451	1.60289	1.98259	1.32e-08	7.51e-07
Cntf	24.9896	7.83159	42.1476	2.41319	1.39949	1.38e-08	7.83e-07
Prkcg	77.6406	125.45	29.831	-2.06855	1.89065	1.4e-08	7.93e-07
Ghr	46.7411	17.2917	76.1905	2.13311	1.67063	1.42e-08	8.02e-07
Rab31	1174.61	666.407	1682.81	1.33626	3.06993	1.45e-08	8.16e-07
Tinagl1	9.91429	1.08827	18.7403	3.98688	1.00062	1.45e-08	8.16e-07
Fam43a	77.9357	37.3464	118.525	1.66351	1.89229	1.47e-08	8.22e-07
Ano3	44.3879	17.7304	71.0455	1.99643	1.64824	1.49e-08	8.3e-07
Fam131b	387.997	544.523	231.471	-1.2338	2.58894	1.5e-08	8.34e-07
Cers2	203.058	109.558	296.559	1.43579	2.30783	1.52e-08	8.42e-07
Cd180	19.3208	5.17426	33.4674	2.67002	1.28827	1.52e-08	8.42e-07
Mdfic	77.8064	24.2052	131.408	2.43581	1.89157	1.53e-08	8.43e-07
Lss	180.082	263.655	96.5091	-1.44896	2.25571	1.64e-08	9e-07
Il6ra	24.5161	8.0049	41.0274	2.34323	1.39122	1.69e-08	9.3e-07
Darc	292.933	440.175	145.691	-1.5945	2.46692	1.72e-08	9.4e-07
Wdr13	1264.75	1746.45	783.049	-1.15715	3.10204	1.76e-08	9.59e-07
Atf3	34.1906	11.1906	57.1906	2.34318	1.53518	1.77e-08	9.6e-07
Nes	996.555	314.133	1678.98	2.41776	2.99854	1.81e-08	9.82e-07
Vamp2	3333.73	4603.14	2064.33	-1.15691	3.52294	1.86e-08	1.01e-06
Nxph1	190.559	322.894	58.2249	-2.46932	2.28026	1.92e-08	1.03e-06
Cyp1b1	141.532	49.0173	234.047	2.25311	2.15116	1.91e-08	1.03e-06
Ankrd34a	82.4575	124.223	40.6924	-1.60771	1.91676	1.93e-08	1.04e-06
Loxl2	144.783	41.0656	248.501	2.59432	2.16102	2.1e-08	1.12e-06
Grm7	184.167	264.733	103.602	-1.35265	2.26545	2.14e-08	1.14e-06
Mctp1	111.929	164.545	59.3122	-1.47053	2.04933	2.19e-08	1.16e-06
Kcnt1	49.3066	79.1965	19.4167	-2.02255	1.69379	2.2e-08	1.17e-06
Grin1	827.089	1141.91	512.269	-1.15632	2.9176	2.23e-08	1.18e-06
Laptm5	75.141	32.7396	117.542	1.8409	1.87645	2.33e-08	1.23e-06
Dusp6	280.662	163.304	398.02	1.28476	2.44834	2.58e-08	1.36e-06
Tanc1	78.7755	33.5022	124.049	1.88544	1.89694	2.66e-08	1.39e-06
Phlda3	293.536	133.121	453.95	1.76903	2.46781	2.75e-08	1.44e-06
Tuba4a	295.671	436.137	155.204	-1.49002	2.47096	2.79e-08	1.46e-06
Tm7sf2	146.003	212.614	79.3924	-1.42003	2.16466	2.8e-08	1.46e-06
Atl1	242.156	344.701	139.611	-1.30332	2.38427	2.95e-08	1.53e-06
Gna13	492.723	293.694	691.752	1.23566	2.69269	3.07e-08	1.59e-06
Gnb4	290.038	406.979	173.097	-1.2329	2.4626	3.1e-08	1.6e-06
Ston2	140.19	77.5212	202.859	1.38667	2.14703	3.16e-08	1.62e-06
Msn	742.73	161.569	1323.89	3.03377	2.87089	3.14e-08	1.62e-06
Slc19a2	133.049	73.8691	192.229	1.37858	2.12434	3.22e-08	1.65e-06
Hs3st4	194.688	277.155	112.222	-1.30357	2.28956	3.27e-08	1.67e-06
Ptk7	186.217	104.476	267.959	1.358	2.27025	3.32e-08	1.69e-06
Ctsz	82.0985	32.0983	132.099	2.03765	1.91486	3.35e-08	1.69e-06
Tead1	453.642	127.234	780.049	2.61513	2.65681	3.34e-08	1.69e-06
B3gnt5	289.588	171.227	407.95	1.25199	2.46193	3.38e-08	1.7e-06
Mxra8	32.4567	9.35026	55.5632	2.5583	1.51264	3.37e-08	1.7e-06
Gls	691.612	952.754	430.47	-1.14601	2.83993	3.63e-08	1.82e-06
Dusp26	112.607	164.803	60.4113	-1.44634	2.05195	3.65e-08	1.83e-06
Sema6c	247.188	349.052	145.323	-1.2636	2.3932	3.72e-08	1.85e-06
Col5a3	26.1428	9.10101	43.1846	2.23399	1.41901	3.71e-08	1.85e-06
4933426M11Rik	289.897	167.675	412.119	1.29688	2.46239	3.75e-08	1.86e-06
Caskin2	48.2172	10.7659	85.6686	2.98064	1.6841	3.75e-08	1.86e-06
B4galnt1	279.55	391.902	167.198	-1.22844	2.44661	3.91e-08	1.93e-06
Bag3	53.3961	22.7668	84.0253	1.87928	1.72832	3.9e-08	1.93e-06
Dab2	57.9536	19.6414	96.2657	2.28729	1.76383	3.95e-08	1.94e-06
Prelp	35.0304	12.2714	57.7894	2.22628	1.54568	3.99e-08	1.95e-06
Tap1	75.4232	37.3308	113.515	1.60186	1.87808	4.03e-08	1.97e-06
Cnrip1	566.241	789.466	343.016	-1.20236	2.75308	4.13e-08	2.01e-06
Gpr22	143.997	206.489	81.5048	-1.34004	2.15865	4.28e-08	2.08e-06
2210016L21Rik	239.349	338.832	139.867	-1.27591	2.37921	4.28e-08	2.08e-06
Actn4	633.705	385.826	881.585	1.19194	2.80196	4.38e-08	2.12e-06
Mllt11	3117.49	4286.81	1948.16	-1.13775	3.49382	4.51e-08	2.17e-06
Faah	126.382	181.645	71.12	-1.35156	2.10203	4.56e-08	2.18e-06
4931428F04Rik	832.691	1142.02	523.362	-1.12556	2.92054	4.59e-08	2.18e-06
Sspn	77.478	38.5494	116.407	1.59189	1.88974	4.55e-08	2.18e-06
Kank4	42.7059	19.8463	65.5656	1.71902	1.6315	4.57e-08	2.18e-06
Bcam	41.6929	18.3237	65.062	1.82247	1.6211	4.55e-08	2.18e-06
Rassf8	23.8546	7.3325	40.3768	2.44517	1.37939	4.6e-08	2.18e-06
Zfp219	114.015	60.8299	167.2	1.45722	2.05734	4.63e-08	2.2e-06
Hk1os	12.8598	23.8646	1.85498	-3.61567	1.1126	4.73e-08	2.24e-06
Golm1	148.709	85.016	212.402	1.31997	2.17263	4.75e-08	2.24e-06
Fam53b	92.4868	47.4332	137.54	1.53389	1.96655	4.85e-08	2.28e-06
Zfp523	129.792	187.707	71.8762	-1.38366	2.11358	4.97e-08	2.33e-06
Tagln2	162.458	59.9345	264.982	2.14258	2.21101	5.05e-08	2.36e-06
Peg10	530.364	253.357	807.371	1.67167	2.72466	5.38e-08	2.51e-06
Plau	28.8122	11.3959	46.2285	2.01078	1.46108	5.39e-08	2.51e-06
Nid2	49.9367	16.019	83.8543	2.38084	1.69929	5.5e-08	2.56e-06
Lpar1	66.6785	29.5061	103.851	1.81194	1.82464	5.55e-08	2.57e-06
Pqlc3	46.263	15.6897	76.8364	2.28468	1.66617	5.56e-08	2.57e-06
Stard4	202.404	316.613	88.1958	-1.84276	2.30643	5.61e-08	2.58e-06
Zfp516	71.5424	34.0707	109.014	1.67501	1.85517	5.59e-08	2.58e-06
Serpinf1	16.8489	4.56118	29.1365	2.64901	1.22914	5.69e-08	2.61e-06
Sidt1	30.8753	50.0734	11.6773	-2.09092	1.49102	5.76e-08	2.64e-06
AI836003	253.307	359.227	147.387	-1.28471	2.40382	5.91e-08	2.7e-06
Nrep	4301.4	5876.77	2726.03	-1.10819	3.63362	5.93e-08	2.7e-06
Clstn3	903.708	1234.87	572.546	-1.10876	2.95608	5.97e-08	2.71e-06
Ctnna1	351.219	105.105	597.334	2.50558	2.5457	6.01e-08	2.73e-06
Idh1	1007.24	1414.19	600.278	-1.23614	3.00317	6.14e-08	2.77e-06
Fbn1	58.5492	28.0993	88.9991	1.65975	1.76826	6.16e-08	2.77e-06
Syngr2	36.361	14.9344	57.7877	1.94499	1.56183	6.13e-08	2.77e-06
Zic3	32.0116	12.5915	51.4317	2.0216	1.50666	6.68e-08	3e-06
Anln	44.758	9.978	79.538	2.98225	1.65184	6.82e-08	3.05e-06
Gng7	639.504	946.331	332.677	-1.50794	2.80591	6.9e-08	3.08e-06
Rest	41.1299	17.1708	65.0891	1.9163	1.61521	6.94e-08	3.09e-06
Slc3a2	970.617	602.406	1338.83	1.15203	2.98709	6.97e-08	3.1e-06
Pdpn	230.821	81.6662	379.976	2.21671	2.36346	7.02e-08	3.11e-06
Plod2	166.951	72.7835	261.119	1.8416	2.22285	7.66e-08	3.39e-06
Rin1	36.6823	14.9369	58.4277	1.96061	1.56564	8.08e-08	3.57e-06
Ehd4	73.4326	37.3918	109.473	1.54725	1.86648	8.19e-08	3.61e-06
Ptplad2	30.1482	10.4532	49.8431	2.24261	1.4807	8.34e-08	3.67e-06
C3ar1	52.2837	18.8117	85.7558	2.18263	1.7192	8.83e-08	3.87e-06
Tmem240	95.0426	139.434	50.6509	-1.45911	1.97838	8.88e-08	3.88e-06
Sema4f	273.006	383.054	162.958	-1.23254	2.43633	8.91e-08	3.89e-06
Nap1l3	260.11	362.741	157.479	-1.20326	2.41532	8.93e-08	3.89e-06
Fbxl2	118.344	171.307	65.3822	-1.38825	2.07351	9.11e-08	3.96e-06
Mgst3	77.2634	115.8	38.727	-1.57774	1.88854	9.17e-08	3.98e-06
Idh2	273.1	105.414	440.786	2.06298	2.43648	9.34e-08	4.04e-06
Slc12a4	147.766	50.7265	244.805	2.26857	2.16987	9.4e-08	4.06e-06
Gjd2	89.739	131.283	48.1954	-1.44382	1.95346	9.53e-08	4.1e-06
Icam5	119.951	182.195	57.7062	-1.65698	2.07936	1e-07	4.31e-06
4632434I11Rik	57.4842	27.9249	87.0435	1.63669	1.7603	1.02e-07	4.38e-06
Igtp	28.6208	11.8379	45.4038	1.93044	1.4582	1.02e-07	4.38e-06
Sp1	179.673	102.77	256.576	1.31913	2.25472	1.03e-07	4.4e-06
Psrc1	64.2311	23.7019	104.76	2.13932	1.80842	1.04e-07	4.43e-06
Syngr1	1423.22	1936.93	909.512	-1.09052	3.1533	1.08e-07	4.57e-06
Npnt	206.277	118.082	294.471	1.3176	2.31466	1.08e-07	4.57e-06
Antxr2	31.278	11.7465	50.8095	2.10348	1.49663	1.08e-07	4.59e-06
Ddo	23.7518	8.53567	38.9679	2.17761	1.37752	1.11e-07	4.7e-06
Calu	1277.57	796.828	1758.32	1.14176	3.10642	1.13e-07	4.75e-06
Fgf12	516.277	709.037	323.518	-1.13177	2.71297	1.14e-07	4.78e-06
Elk3	39.3722	14.9146	63.8297	2.09012	1.59629	1.14e-07	4.78e-06
Rnd3	285.439	176.373	394.506	1.16096	2.45567	1.16e-07	4.86e-06
Cenpf	49.8741	24.2813	75.4669	1.63198	1.69875	1.17e-07	4.88e-06
1700007K13Rik	45.9781	22.1939	69.7622	1.64786	1.66349	1.17e-07	4.89e-06
Fkbp1b	114.678	166.889	62.4677	-1.41626	2.05986	1.19e-07	4.96e-06
Anxa5	171.441	63.7679	279.114	2.12821	2.23437	1.23e-07	5.09e-06
Dpysl5	5116.17	6901.27	3331.07	-1.05085	3.70895	1.27e-07	5.26e-06
Polk	54.4743	25.2587	83.69	1.7243	1.73699	1.29e-07	5.32e-06
Laptm4a	991.839	637.4	1346.28	1.07859	2.99648	1.31e-07	5.4e-06
Arhgap18	52.8041	23.6472	81.9611	1.78894	1.72349	1.34e-07	5.52e-06
Prnd	47.5187	14.3791	80.6582	2.47964	1.67778	1.35e-07	5.53e-06
Cdk2ap1	63.0448	33.1528	92.9368	1.48433	1.80034	1.4e-07	5.74e-06
Chrna4	99.519	144.373	54.665	-1.39947	1.99834	1.47e-07	5.98e-06
Msx1	22.2853	8.21162	36.3591	2.13308	1.34996	1.47e-07	5.98e-06
Gria1	734.127	999.906	468.348	-1.09405	2.86583	1.47e-07	5.99e-06
9330179D12Rik	39.9421	16.6812	63.203	1.91543	1.60252	1.53e-07	6.2e-06
Gpx1	319.77	181.352	458.188	1.33667	2.50497	1.59e-07	6.45e-06
Slc6a7	60.8389	91.5865	30.0914	-1.60257	1.78489	1.61e-07	6.48e-06
Cirbp	230.893	325.696	136.089	-1.25836	2.3636	1.61e-07	6.49e-06
Csdc2	824.52	1124.16	524.875	-1.09866	2.91625	1.64e-07	6.58e-06
Tcirg1	30.7384	12.6543	48.8225	1.93951	1.48909	1.65e-07	6.63e-06
Kif1c	349.53	110.746	588.313	2.40827	2.54361	1.72e-07	6.88e-06
Kif5a	2406.56	3291.4	1521.72	-1.11295	3.38141	1.74e-07	6.95e-06
Syn1	1327.16	1852.5	801.819	-1.20802	3.12296	1.78e-07	7.08e-06
Ifitm2	40.426	18.3685	62.4834	1.76071	1.60773	1.78e-07	7.08e-06
Galnt4	34.7277	11.306	58.1493	2.35244	1.54192	1.78e-07	7.08e-06
Syt1	2761.53	4068.16	1454.9	-1.48339	3.44117	1.84e-07	7.27e-06
Rrm2	150.663	89.9435	211.382	1.23184	2.17829	1.85e-07	7.31e-06
Prrt2	381.87	525.255	238.484	-1.13879	2.58203	1.94e-07	7.65e-06
Sesn2	257.025	116.264	397.785	1.7737	2.41014	1.97e-07	7.74e-06
Tgfbr2	63.8511	23.2325	104.47	2.16405	1.80585	1.99e-07	7.83e-06
Sox5	270.91	375.158	166.661	-1.1701	2.43298	2.02e-07	7.93e-06
6330419J24Rik	139.876	200.238	79.5146	-1.33133	2.14605	2.03e-07	7.94e-06
Grin1os	230.866	320.693	141.04	-1.18451	2.36355	2.06e-07	8.03e-06
Lipa	97.2461	45.3105	149.182	1.71694	1.98832	2.08e-07	8.08e-06
Snn	1094.19	1487.82	700.568	-1.08649	3.03913	2.09e-07	8.1e-06
Adamts1	284.361	115.982	452.741	1.96386	2.45402	2.09e-07	8.1e-06
4632428N05Rik	29.6391	9.38684	49.8913	2.39768	1.47333	2.13e-07	8.24e-06
Nfe2l2	298.083	113.526	482.639	2.08695	2.47448	2.14e-07	8.27e-06
Plin2	62.6644	19.5023	105.827	2.43397	1.79771	2.18e-07	8.42e-06
Mmab	132.315	188.331	76.2987	-1.30242	2.12194	2.38e-07	9.15e-06
Gxylt2	16.1054	4.23069	27.9801	2.69688	1.20966	2.41e-07	9.26e-06
Acat2	751.699	1051.87	451.53	-1.21988	2.8761	2.42e-07	9.28e-06
Nrbp2	282.297	387.591	177.003	-1.13032	2.45086	2.45e-07	9.36e-06
Tuba1a	11150.1	15228.7	7071.42	-1.10672	4.04728	2.46e-07	9.38e-06
Zhx2	120.507	65.7347	175.28	1.41356	2.08137	2.46e-07	9.38e-06
Cdk5r2	1251.25	1687.93	814.579	-1.05103	3.09738	2.53e-07	9.63e-06
Fam163b	392.233	540.686	243.78	-1.14889	2.59365	2.56e-07	9.71e-06
Tmem123	96.9706	36.1131	157.828	2.12468	1.98709	2.57e-07	9.71e-06
C1qtnf5	55.0775	18.0397	92.1153	2.34585	1.74176	2.66e-07	1e-05
Mfrp	55.0775	18.0397	92.1153	2.34585	1.74176	2.66e-07	1e-05
Galntl6	85.0175	124.105	45.93	-1.43208	1.93002	2.7e-07	1.02e-05
Adamtsl3	25.3621	9.4591	41.2651	2.11347	1.40589	2.71e-07	1.02e-05
Stmn2	5949.38	8049.37	3849.4	-1.06422	3.77448	2.79e-07	1.05e-05
Gusb	39.8608	15.8397	63.8818	2.00504	1.60163	2.82e-07	1.06e-05
Ptbp1	159.403	91.1909	227.615	1.31869	2.20277	2.87e-07	1.07e-05
Litaf	47.3033	17.5874	77.0192	2.12437	1.67581	2.92e-07	1.08e-05
Loxl1	61.5346	18.9779	104.091	2.44926	1.78982	2.89e-07	1.08e-05
Rnf112	234.488	324.842	144.134	-1.17178	2.37031	2.95e-07	1.1e-05
P2rx7	21.2067	6.78712	35.6263	2.37501	1.32852	2.97e-07	1.1e-05
Aspm	26.4252	9.85753	42.9928	2.11359	1.42366	3.01e-07	1.11e-05
Ass1	39.2877	15.2194	63.356	2.0504	1.59536	3.06e-07	1.13e-05
Mthfd1	110.152	61.6746	158.63	1.36149	2.04239	3.1e-07	1.14e-05
Bche	26.7288	10.5495	42.9082	2.01383	1.4286	3.15e-07	1.16e-05
Pgm2l1	2442.34	3514.9	1369.78	-1.35948	3.38782	3.21e-07	1.18e-05
Col1a1	208.386	51.9291	364.842	2.81028	2.31908	3.22e-07	1.18e-05
Aacs	471.851	670.335	273.368	-1.29373	2.6739	3.27e-07	1.2e-05
S1pr2	31.3067	14.5435	48.0699	1.71787	1.49702	3.31e-07	1.21e-05
Nrip3	316.273	434.471	198.076	-1.13281	2.5002	3.42e-07	1.24e-05
Tcf7	21.428	7.90094	34.9551	2.13138	1.333	3.57e-07	1.3e-05
Eya1	27.9658	11.1236	44.8079	2.00043	1.44818	3.63e-07	1.32e-05
Ctsb	2061	1362.43	2759.57	1.01821	3.3141	3.71e-07	1.34e-05
Trim56	24.8405	8.02652	41.6545	2.36122	1.39691	3.73e-07	1.35e-05
Rapgefl1	269.5	368.873	170.127	-1.11606	2.43072	3.9e-07	1.41e-05
Hadh	73.5139	32.4586	114.569	1.81637	1.86696	3.95e-07	1.42e-05
Coro7	112.346	158.803	65.8896	-1.26783	2.05095	3.98e-07	1.43e-05
Gm16740	482.164	663.198	301.129	-1.1388	2.68328	3.98e-07	1.43e-05
Hmgcr	2667.5	3601.42	1733.59	-1.05476	3.42612	3.99e-07	1.43e-05
Peak1	196.056	115.615	276.496	1.2572	2.2926	4.06e-07	1.44e-05
Fam151a	39.9569	12.6033	67.3105	2.40776	1.60268	4.03e-07	1.44e-05
Erap1	49.8725	15.3732	84.3718	2.4487	1.69873	4.03e-07	1.44e-05
Rhod	22.3352	6.44885	38.2215	2.54884	1.35093	4.15e-07	1.47e-05
Rnft2	429.669	585.907	273.432	-1.09921	2.63324	4.19e-07	1.48e-05
Nwd1	84.5346	43.5856	125.484	1.52342	1.92755	4.26e-07	1.51e-05
Iqgap1	149.436	87.0451	211.827	1.28208	2.17475	4.33e-07	1.53e-05
Creb3l2	21.7994	6.95165	36.6471	2.3816	1.34043	4.38e-07	1.54e-05
Elovl1	39.3741	18.3646	60.3836	1.71178	1.59631	4.47e-07	1.57e-05
Scube1	407.22	631.93	182.511	-1.79122	2.60994	4.49e-07	1.58e-05
Ywhag	7804.3	10405.5	5203.14	-0.999873	3.89234	4.58e-07	1.6e-05
D030025P21Rik	12.3685	2.57498	22.1621	3.05699	1.09582	4.62e-07	1.62e-05
Slc8a2	542.573	729.906	355.241	-1.0387	2.73454	4.67e-07	1.63e-05
Nnt	57.8027	29.8707	85.7347	1.51801	1.7627	4.7e-07	1.64e-05
Lgals3	52.0499	6.23532	97.8645	3.95077	1.71725	4.7e-07	1.64e-05
Pnoc	61.4666	92.2713	30.6619	-1.5863	1.78935	4.78e-07	1.65e-05
Fam167a	225.696	82.1662	369.226	2.16652	2.35372	4.74e-07	1.65e-05
Efemp1	27.931	7.73112	48.1309	2.62267	1.44764	4.75e-07	1.65e-05
Scpep1	130.329	72.5135	188.145	1.3743	2.11537	5.05e-07	1.74e-05
Ifitm3	89.5036	31.9362	147.071	2.19972	1.95233	5.06e-07	1.74e-05
Sepn1	163.085	96.525	229.645	1.24957	2.21268	5.13e-07	1.77e-05
Zfp36l2	113.643	31.6332	195.652	2.62496	2.05592	5.15e-07	1.77e-05
Satb1	654.607	952.784	356.431	-1.41827	2.81605	5.24e-07	1.8e-05
Sema7a	617.755	833.62	401.889	-1.05241	2.79089	5.36e-07	1.83e-05
Cnih2	914.239	1233.82	594.656	-1.05288	2.96111	5.5e-07	1.88e-05
6330403A02Rik	692.435	930.458	454.411	-1.03378	2.84044	5.51e-07	1.88e-05
Efhd2	312.398	198.548	426.248	1.10182	2.49485	5.62e-07	1.91e-05
St8sia3	600.416	810.798	390.034	-1.05555	2.77852	5.67e-07	1.93e-05
Cxcl14	146.25	212.638	79.8608	-1.41172	2.16539	5.73e-07	1.94e-05
Hexdc	85.5455	125.438	45.6527	-1.4562	1.9327	5.81e-07	1.96e-05
Fam111a	41.1344	19.6995	62.5693	1.6623	1.61526	5.79e-07	1.96e-05
Rbms2	32.7648	13.5264	52.0032	1.93497	1.51673	5.86e-07	1.98e-05
Lrrc4c	377.222	512.719	241.725	-1.08449	2.57671	5.92e-07	1.99e-05
Mfsd2a	65.8281	34.5222	97.134	1.48976	1.81907	5.97e-07	2e-05
Gldc	90.0253	31.3816	148.669	2.24049	1.95485	6.02e-07	2.02e-05
AF357359	81.6756	119.48	43.871	-1.44335	1.91262	6.1e-07	2.04e-05
Dzank1	257.896	353.728	162.064	-1.12559	2.41161	6.18e-07	2.07e-05
Mapkapk3	55.1907	17.8657	92.5157	2.36601	1.74265	6.23e-07	2.08e-05
Rhof	185.399	258.992	111.806	-1.21119	2.26834	6.31e-07	2.1e-05
Nrxn2	2422.53	3222.24	1622.81	-0.989527	3.38429	6.36e-07	2.11e-05
Nedd1	16.7666	5.20859	28.3245	2.42074	1.22703	6.34e-07	2.11e-05
Ptx3	54.5023	12.8465	96.1581	2.89435	1.73721	6.41e-07	2.12e-05
Boc	54.9098	27.6643	82.1553	1.56688	1.74044	6.43e-07	2.13e-05
Cdkl2	337.362	462.612	212.112	-1.12461	2.52822	6.56e-07	2.17e-05
AI593442	445.751	621.075	270.427	-1.19923	2.64919	6.62e-07	2.18e-05
Mcm2	59.4371	28.3074	90.5668	1.6743	1.77479	6.74e-07	2.22e-05
Foxj1	191.72	89.1925	294.248	1.72091	2.28289	6.91e-07	2.27e-05
Plin3	15.6236	4.50425	26.743	2.54351	1.19655	6.94e-07	2.28e-05
Sub1	730.024	992.137	467.91	-1.08414	2.8634	7.07e-07	2.32e-05
C1qc	68.2085	31.9305	104.487	1.70718	1.83448	7.21e-07	2.36e-05
Adap1	845.47	1144.93	546.015	-1.0681	2.92715	7.37e-07	2.4e-05
Arhgap11a	84.4854	48.4511	120.52	1.31289	1.9273	7.41e-07	2.41e-05
Notch1	112.287	49.8611	174.714	1.80694	2.05072	7.45e-07	2.42e-05
Smc4	53.3799	27.535	79.2248	1.52128	1.72819	7.49e-07	2.43e-05
Prdm16	47.9016	20.7489	75.0542	1.84988	1.68126	7.62e-07	2.47e-05
Amph	635.738	856.682	414.794	-1.04619	2.80335	7.67e-07	2.48e-05
Bai1	579.3	782.972	375.629	-1.05945	2.76298	7.79e-07	2.51e-05
Glra2	250.377	345.974	154.78	-1.15993	2.39877	7.91e-07	2.55e-05
Map6	1641.95	2186.29	1097.62	-0.994034	3.21539	8.12e-07	2.61e-05
Cplx2	1892.52	2513.61	1271.43	-0.983253	3.27706	8.16e-07	2.62e-05
Tulp3	96.4293	54.2491	138.609	1.35174	1.98466	8.16e-07	2.62e-05
Prrg4	76.7653	20.3814	133.149	2.70174	1.88573	8.19e-07	2.62e-05
Calm3	5014.28	6694.31	3334.24	-1.00555	3.70022	8.31e-07	2.65e-05
Tceal5	79.0128	114.801	43.2242	-1.40715	1.89825	8.58e-07	2.73e-05
Rreb1	33.9204	15.1127	52.728	1.79602	1.53174	8.56e-07	2.73e-05
Hs3st3b1	25.1797	9.38794	40.9716	2.11397	1.40277	8.61e-07	2.73e-05
Cpq	15.5569	4.69474	26.419	2.4675	1.19471	8.6e-07	2.73e-05
Irgm1	21.1777	6.12507	36.2303	2.54501	1.32792	8.6e-07	2.73e-05
Sumf1	74.1991	41.1339	107.264	1.38061	1.87098	8.75e-07	2.77e-05
Cdc42ep1	84.8261	31.3975	138.255	2.13506	1.92904	8.77e-07	2.77e-05
Ncdn	1820.94	2424.47	1217.41	-0.993794	3.26032	8.88e-07	2.8e-05
Slc7a4	158.984	221.152	96.8158	-1.19089	2.20163	8.93e-07	2.81e-05
Sult4a1	829.547	1114.82	544.27	-1.03429	2.91889	9.06e-07	2.84e-05
Trp53	68.8717	36.0678	101.676	1.49261	1.83867	9.08e-07	2.84e-05
Chst14	16.3781	5.45799	27.2983	2.30145	1.21691	9.08e-07	2.84e-05
Homer3	126.93	75.6606	178.198	1.23477	2.1039	9.14e-07	2.86e-05
3632451O06Rik	161.11	224.085	98.1346	-1.19039	2.20739	9.21e-07	2.87e-05
Fam122b	40.0786	19.1549	61.0023	1.666	1.604	9.27e-07	2.89e-05
Lor	24.839	40.4161	9.26186	-2.11363	1.39688	9.43e-07	2.93e-05
Lsm11	704.743	944.85	464.636	-1.02383	2.84809	9.42e-07	2.93e-05
Pcyt2	169.297	235.609	102.985	-1.19316	2.22891	9.48e-07	2.94e-05
Arhgef10	53.2698	23.8062	82.7333	1.79282	1.7273	9.71e-07	3e-05
Clic1	163.02	44.832	281.207	2.64633	2.21251	9.74e-07	3.01e-05
A430105I19Rik	23.2635	8.85203	37.6749	2.07714	1.36854	9.79e-07	3.02e-05
Rap1gap	241.217	330.43	152.004	-1.11972	2.38259	9.91e-07	3.04e-05
Snap91	1341.47	1802.79	880.145	-1.03434	3.12761	9.89e-07	3.04e-05
Aard	56.9367	31.6331	82.2403	1.37561	1.75615	9.92e-07	3.04e-05
Pml	74.0748	40.4911	107.659	1.40857	1.87026	9.88e-07	3.04e-05
Idi1	97.4313	140.27	54.5931	-1.3598	1.98914	1.01e-06	3.09e-05
Klhl18	290.918	394.511	187.325	-1.07412	2.46392	1.03e-06	3.14e-05
Tmem37	22.3669	7.65992	37.0738	2.26017	1.35154	1.03e-06	3.14e-05
Spag5	15.3643	4.60667	26.122	2.478	1.18933	1.1e-06	3.35e-05
Arhgap26	196.07	270.069	122.072	-1.14495	2.29263	1.11e-06	3.38e-05
Ajuba	91.1514	22.6734	159.629	2.8102	1.96024	1.12e-06	3.38e-05
Hmga2	15.0272	3.01489	27.0396	3.12315	1.17976	1.11e-06	3.38e-05
Apobec1	24.8454	10.3044	39.3864	1.92416	1.39699	1.14e-06	3.44e-05
Uaca	55.462	20.9289	89.9951	2.09908	1.74478	1.15e-06	3.47e-05
Nrg1	29.1605	9.43787	48.8832	2.36055	1.46628	1.15e-06	3.48e-05
Pmvk	141.894	199.517	84.2709	-1.24242	2.15227	1.17e-06	3.51e-05
Fut10	28.612	12.7235	44.5006	1.79827	1.45806	1.17e-06	3.51e-05
Igf2	133.865	48.3304	219.399	2.18023	2.12699	1.17e-06	3.51e-05
Zfr2	75.471	109.248	41.6942	-1.38755	1.87836	1.19e-06	3.55e-05
Prkcdbp	72.1082	23.9428	120.274	2.32384	1.85859	1.19e-06	3.57e-05
Abcb1b	25.8771	5.63381	46.1204	3.01096	1.41459	1.21e-06	3.62e-05
Msi2	536.125	338.982	733.269	1.11291	2.72935	1.22e-06	3.65e-05
Cend1	578.247	775.785	380.709	-1.02678	2.76219	1.26e-06	3.74e-05
Akap7	298.631	407.462	189.8	-1.10178	2.47528	1.27e-06	3.78e-05
Slit1	134.291	194.254	74.3283	-1.38476	2.12837	1.3e-06	3.85e-05
Tgfb1i1	79.8127	43.7407	115.885	1.40359	1.90262	1.3e-06	3.85e-05
Ppp1r3b	16.3011	5.27558	27.3266	2.35109	1.21487	1.31e-06	3.86e-05
Gli3	73.8797	26.0295	121.73	2.22111	1.86911	1.34e-06	3.97e-05
Stxbp1	2576.76	3422.34	1731.18	-0.983191	3.41109	1.41e-06	4.17e-05
Kcnc4	102.75	146.053	59.4467	-1.29538	2.0122	1.43e-06	4.19e-05
Jph4	1435.73	1911.19	960.266	-0.992887	3.1571	1.42e-06	4.19e-05
Tjp2	53.6109	24.022	83.1999	1.78796	1.73006	1.43e-06	4.2e-05
Smpd3	1320.49	1757.51	883.484	-0.992172	3.12077	1.44e-06	4.22e-05
Dlx1as	187.814	299.761	75.8677	-1.98083	2.27396	1.45e-06	4.24e-05
Vstm2l	239.744	327.719	151.77	-1.11006	2.37993	1.45e-06	4.24e-05
Klf3	93.4429	49.9291	136.957	1.45393	1.97101	1.46e-06	4.25e-05
Zfp36	17.3104	5.95732	28.6634	2.24748	1.24081	1.5e-06	4.38e-05
Gap43	4144.66	5524.21	2765.12	-0.998397	3.6175	1.52e-06	4.43e-05
Tcerg1l	75.2821	109.605	40.9592	-1.41785	1.87727	1.53e-06	4.46e-05
Pmp22	158.144	64.432	251.856	1.96509	2.19933	1.55e-06	4.5e-05
Arsi	29.0633	8.78199	49.3447	2.47686	1.46484	1.57e-06	4.54e-05
Nol3	373.809	505.708	241.911	-1.06352	2.57277	1.6e-06	4.63e-05
Dos	670.948	894.158	447.737	-0.997718	2.82675	1.6e-06	4.63e-05
Ggt7	186.417	257.078	115.756	-1.15043	2.27072	1.64e-06	4.72e-05
Cachd1	76.987	41.7468	112.227	1.42452	1.88698	1.66e-06	4.76e-05
Tnfrsf12a	138.81	42.1827	235.438	2.47782	2.14273	1.66e-06	4.76e-05
Cyp51	1135.66	1519.13	752.198	-1.01396	3.05529	1.66e-06	4.77e-05
Irs1	367.366	232.564	502.168	1.11021	2.56522	1.68e-06	4.81e-05
Zyx	198.789	118.397	279.18	1.23687	2.29861	1.74e-06	4.97e-05
Kifc1	25.6788	10.4549	40.9028	1.95782	1.41126	1.81e-06	5.18e-05
Anks1b	426.859	574.187	279.531	-1.03824	2.63039	1.82e-06	5.2e-05
Cadm3	1964.63	2595.84	1333.43	-0.961008	3.2933	1.85e-06	5.26e-05
Adam23	259.762	352.816	166.709	-1.08113	2.41474	1.87e-06	5.33e-05
Pm20d1	33.5311	15.0519	52.0102	1.78207	1.52674	1.9e-06	5.38e-05
Crim1	457.498	290.06	624.935	1.10709	2.66048	1.92e-06	5.43e-05
Rab3a	1004.03	1336.42	671.648	-0.992487	3.00179	1.95e-06	5.52e-05
Athl1	21.127	7.25478	34.9992	2.25469	1.32689	1.96e-06	5.54e-05
Mtap	96.2064	56.334	136.079	1.27086	1.98366	1.97e-06	5.55e-05
Grid1	96.0365	135.244	56.8292	-1.24939	1.98289	2.02e-06	5.69e-05
Ccdc80	125.969	58.8944	193.043	1.71102	2.10061	2.02e-06	5.69e-05
Ccl4	5.60692	0.126578	11.0873	5.6257	0.756402	2.06e-06	5.78e-05
Lgi1	147.132	205.516	88.7485	-1.21053	2.168	2.07e-06	5.8e-05
Swap70	39.7463	17.1056	62.387	1.86068	1.60039	2.13e-06	5.97e-05
Nedd9	156.802	93.1413	220.462	1.24214	2.19563	2.19e-06	6.13e-05
Snx25	99.5624	145.097	54.0282	-1.42356	1.99853	2.21e-06	6.17e-05
Rhoc	97.064	43.3473	150.781	1.79607	1.98751	2.22e-06	6.18e-05
Tnfrsf1a	119.089	42.8419	195.337	2.18625	2.07624	2.22e-06	6.19e-05
Ppfia3	362.764	484.341	241.186	-1.00558	2.55974	2.24e-06	6.21e-05
Slc7a1	687.002	444.822	929.183	1.06257	2.83702	2.24e-06	6.21e-05
Cpped1	142.871	84.9065	200.836	1.24109	2.15525	2.24e-06	6.21e-05
Bmp4	7.81851	1.29636	14.3407	3.3704	0.898643	2.27e-06	6.27e-05
Haghl	119.635	168.467	70.8042	-1.24938	2.07822	2.29e-06	6.32e-05
Stk32c	130.988	182.151	79.8246	-1.18922	2.11756	2.29e-06	6.33e-05
Prps2	230.658	147.004	314.312	1.09582	2.36316	2.3e-06	6.34e-05
Creg2	181.555	254.05	109.059	-1.21925	2.25925	2.33e-06	6.39e-05
Epas1	63.2758	19.3002	107.251	2.4682	1.80192	2.33e-06	6.39e-05
Diras1	474.683	634.09	315.275	-1.00785	2.67649	2.37e-06	6.51e-05
Lrp4	78.8047	31.775	125.834	1.98218	1.8971	2.39e-06	6.54e-05
Calm1	12748	16774.8	8721.15	-0.943693	4.10544	2.45e-06	6.7e-05
Plscr2	21.7473	8.55716	34.9373	2.01693	1.3394	2.45e-06	6.7e-05
Chga	397.095	536.077	258.112	-1.05416	2.599	2.48e-06	6.76e-05
Prkar2b	1274.98	1686.26	863.69	-0.965162	3.10554	2.54e-06	6.9e-05
Tnfaip8	51.7918	22.9913	80.5923	1.80508	1.7151	2.53e-06	6.9e-05
Limd1	68.0925	31.8123	104.373	1.71094	1.83374	2.57e-06	6.98e-05
Tubb2a	2447.83	3241.7	1653.96	-0.970781	3.3888	2.58e-06	6.99e-05
Aen	325.752	211.897	439.607	1.0525	2.51302	2.62e-06	7.08e-05
Ddr2	90.0309	19.3413	160.72	3.04825	1.95487	2.62e-06	7.08e-05
Camta1	1010.98	1344.69	677.27	-0.989369	3.00479	2.64e-06	7.1e-05
Cntn1	1716.64	2260.07	1173.22	-0.945837	3.2347	2.63e-06	7.1e-05
Crmp1	5408.98	7142.12	3675.85	-0.958257	3.73312	2.66e-06	7.17e-05
Kcnmb4	108.61	152.283	64.9362	-1.22839	2.03627	2.7e-06	7.26e-05
Itga3	243.103	113.758	372.448	1.71019	2.38597	2.71e-06	7.27e-05
Gng3	861.255	1152.18	570.326	-1.01439	2.93518	2.73e-06	7.32e-05
Cpt1a	125.753	26.3598	225.145	3.08963	2.09986	2.8e-06	7.49e-05
Ephx1	382.993	146.881	619.105	2.07479	2.5833	2.87e-06	7.66e-05
Klf4	28.2478	7.69188	48.8037	2.6499	1.45252	2.88e-06	7.67e-05
Nacad	437.237	583.764	290.71	-1.00556	2.64082	2.91e-06	7.76e-05
Srd5a1	114.617	160.257	68.976	-1.21503	2.05963	2.92e-06	7.77e-05
Ssfa2	147.279	58.9057	235.653	1.99835	2.16844	2.92e-06	7.77e-05
Parp12	19.4838	6.96143	32.0062	2.18482	1.2919	2.94e-06	7.81e-05
Btrc	236.834	320.119	153.55	-1.05941	2.37463	2.96e-06	7.84e-05
Antxr1	72.6895	40.9938	104.385	1.34631	1.86207	2.98e-06	7.88e-05
Plagl1	274.211	173.24	375.181	1.11437	2.43824	3.01e-06	7.96e-05
Nfatc1	17.9712	7.25619	28.6861	1.96834	1.25699	3.08e-06	8.14e-05
Pltp	156.23	64.3867	248.074	1.94428	2.19404	3.1e-06	8.17e-05
Aff1	69.3005	30.3933	108.208	1.82857	1.84136	3.21e-06	8.44e-05
Pitpna	1069.41	1416.04	722.779	-0.970137	3.02918	3.26e-06	8.56e-05
Tirap	17.902	7.00038	28.8037	2.02529	1.25532	3.3e-06	8.65e-05
Glis3	39.2116	18.2053	60.2179	1.72033	1.59452	3.37e-06	8.83e-05
Sprn	291.337	404.144	178.53	-1.17825	2.46454	3.38e-06	8.84e-05
Mvp	15.5972	5.25005	25.9443	2.28335	1.19582	3.38e-06	8.84e-05
Snhg11	504.513	811.464	197.562	-2.03767	2.70296	3.44e-06	8.97e-05
Lypd1	136.549	187.774	85.3231	-1.13707	2.1356	3.44e-06	8.97e-05
Nudt4	1825.2	2414.55	1235.85	-0.966199	3.26133	3.46e-06	9e-05
Mafk	105.18	62.9887	147.371	1.22498	2.02234	3.46e-06	9e-05
1700001L19Rik	38.5739	59.4006	17.7473	-1.7372	1.58742	3.51e-06	9.09e-05
Panx2	220.955	301.279	140.632	-1.09863	2.3445	3.51e-06	9.09e-05
Maml2	51.0839	21.071	81.0968	1.93933	1.70913	3.51e-06	9.09e-05
Trabd2b	17.0077	5.81469	28.2008	2.25847	1.23319	3.55e-06	9.19e-05
Smad6	9.41205	1.64776	17.1763	3.30522	0.978274	3.58e-06	9.23e-05
Mpp5	137.312	70.6762	203.948	1.52757	2.13803	3.58e-06	9.24e-05
Nrcam	968.689	1269.97	667.409	-0.928049	2.98623	3.64e-06	9.37e-05
Ucp2	23.2833	7.36308	39.2035	2.39681	1.36891	3.67e-06	9.44e-05
Fzd8	83.7095	48.7553	118.664	1.2815	1.92329	3.68e-06	9.45e-05
Hnmt	37.8197	57.8806	17.7588	-1.69894	1.57886	3.7e-06	9.47e-05
Igdcc4	406.912	202.104	611.721	1.5973	2.60961	3.69e-06	9.47e-05
Tyrobp	14.8428	4.37723	25.3085	2.50463	1.17443	3.71e-06	9.49e-05
Celf5	1024.91	1364.86	684.974	-0.994524	3.01073	3.73e-06	9.51e-05
Ecm1	27.3922	11.3032	43.4813	1.93427	1.43921	3.75e-06	9.57e-05
Hsdl2	73.4569	39.4551	107.459	1.44319	1.86662	3.83e-06	9.75e-05
Ddr1	462.64	232.348	692.932	1.57601	2.66534	3.89e-06	9.9e-05
Celf4	1189.18	1571.98	806.382	-0.962964	3.07529	3.93e-06	9.98e-05
Olig2	45.5416	24.6715	66.4116	1.42492	1.65936	3.97e-06	0.000100739
Impdh1	320.363	432.467	208.259	-1.05385	2.50578	3.98e-06	0.000100747
Fam114a1	29.0669	9.92495	48.2089	2.26869	1.46489	4.03e-06	0.000101871
F2rl1	10.5042	2.20879	18.7996	3.03315	1.02548	4.04e-06	0.000102109
Pea15a	3736.93	2263.94	5209.93	1.20239	3.57253	4.06e-06	0.000102319
Gabbr1	1490.97	1959.59	1022.35	-0.938592	3.1735	4.14e-06	0.000104194
Creg1	145.274	82.1348	208.413	1.34232	2.16249	4.14e-06	0.000104252
Syngr3	914.668	1206.91	622.429	-0.955221	2.96131	4.16e-06	0.00010436
Tbc1d16	1955.49	2563.49	1347.48	-0.927796	3.29128	4.16e-06	0.00010436
Nap1l2	290.502	393.604	187.4	-1.07022	2.4633	4.22e-06	0.000105738
Ssbp2	1198.42	1575.11	821.729	-0.938634	3.07864	4.24e-06	0.000105965
Klc1	1667.01	2195.51	1138.51	-0.947348	3.22197	4.3e-06	0.000107232
Parp14	14.4465	4.08864	24.8043	2.57184	1.16276	4.29e-06	0.000107232
Fgfr1	277.163	116.865	437.461	1.9034	2.44289	4.48e-06	0.000111563
Raver2	94.3609	53.6419	135.08	1.33076	1.97525	4.56e-06	0.000113439
Adam17	84.4831	50.1741	118.792	1.24176	1.92728	4.66e-06	0.000115909
Rin2	49.4058	26.2097	72.6019	1.4664	1.69466	4.76e-06	0.000118065
Slc4a2	124.984	42.4757	207.491	2.28565	2.0972	4.84e-06	0.000119892
Hip1r	235.802	316.525	155.079	-1.02884	2.37273	4.86e-06	0.000120283
Thy1	494.687	656.675	332.699	-0.980746	2.69442	4.91e-06	0.000121454
D830031N03Rik	66.1652	35.022	97.3085	1.47167	1.82129	4.92e-06	0.000121454
Pcsk1n	838.407	1108.1	568.713	-0.962196	2.92351	4.93e-06	0.000121511
Calb1	209.697	330.236	89.1568	-1.8879	2.3218	5.03e-06	0.000123909
Svil	26.9111	12.2716	41.5506	1.7513	1.43154	5.09e-06	0.000125172
Hmgn1	319.662	217.118	422.205	0.959143	2.50483	5.13e-06	0.000125907
Gabra3	199.298	270.251	128.344	-1.0737	2.29972	5.15e-06	0.00012625
Cyp4v3	26.862	11.3863	42.3378	1.88544	1.43075	5.19e-06	0.000127242
Psd	1472.53	1934.7	1010.35	-0.937186	3.16809	5.25e-06	0.00012845
Ttf2	12.6672	3.69927	21.6352	2.51624	1.1061	5.26e-06	0.000128592
4930483K19Rik	19.6186	32.1936	7.04348	-2.17655	1.29488	5.31e-06	0.000129489
Faim2	186.111	253.715	118.507	-1.09759	2.27001	5.35e-06	0.000130175
Gpr146	33.2538	13.4885	53.0191	1.96685	1.52315	5.35e-06	0.000130175
Ppm1e	991.475	1413.5	569.454	-1.31147	2.99633	5.36e-06	0.000130233
Fstl5	151.459	218.273	84.645	-1.3656	2.18058	5.49e-06	0.000133286
Inha	69.4352	98.9785	39.892	-1.30886	1.8422	5.51e-06	0.000133431
Chgb	595.127	785.124	405.13	-0.954362	2.77468	5.51e-06	0.000133431
Cdc20	17.7501	6.91428	28.586	2.03198	1.25164	5.56e-06	0.000134486
Tle4	258.856	346.659	171.052	-1.01865	2.41323	5.62e-06	0.000135823
Emd	337.097	227.936	446.258	0.968939	2.52788	5.64e-06	0.000136131
Tap2	22.9282	8.72613	37.1304	2.07663	1.36226	5.66e-06	0.000136277
Agtrap	48.3112	17.8568	78.7657	2.13487	1.68495	5.67e-06	0.000136504
Slc8a3	90.9262	130.483	51.3699	-1.34316	1.95917	5.71e-06	0.00013701
Ap3b2	509.276	675.709	342.843	-0.978645	2.70704	5.7e-06	0.00013701
Itgav	308.392	103.776	513.007	2.30439	2.48924	5.73e-06	0.00013734
Stab1	39.7517	13.2508	66.2526	2.31323	1.60045	5.75e-06	0.000137522
Sptbn2	2165.51	2827	1504.01	-0.910413	3.33558	5.76e-06	0.000137624
Tjap1	66.288	38.3236	94.2524	1.29607	1.82209	5.78e-06	0.000137741
Nacc2	713.942	309.549	1118.33	1.85277	2.85372	5.77e-06	0.000137741
Slc6a1	1007.47	1460.69	554.26	-1.39785	3.00328	5.86e-06	0.000139585
Serpini1	577.916	764.914	390.918	-0.96825	2.76194	5.94e-06	0.000141258
B3gat1	1457.9	1913.49	1002.31	-0.932803	3.16376	6.09e-06	0.000144567
Ywhah	1541.33	2021.05	1061.61	-0.928792	3.18792	6.13e-06	0.000145394
Spg20	62.4322	34.8661	89.9983	1.36554	1.7961	6.15e-06	0.000145629
Mmp14	117.661	40.7907	194.532	2.25091	2.071	6.16e-06	0.000145878
Pip5k1c	1185.03	1549.29	820.779	-0.91646	3.07377	6.22e-06	0.000146935
Kdr	37.7034	19.9374	55.4693	1.47159	1.57753	6.24e-06	0.000147324
Arf3	2835.6	3699.82	1971.38	-0.908213	3.45266	6.66e-06	0.000156915
Nexn	25.0013	10.2487	39.754	1.94527	1.3997	6.66e-06	0.000156915
Sox8	31.1916	15.865	46.5182	1.54598	1.49543	6.67e-06	0.000156917
Gp49a	7.3399	1.40424	13.2755	3.15249	0.871567	6.69e-06	0.000157211
Slc37a2	25.0667	11.1299	39.0036	1.79996	1.40083	6.7e-06	0.000157292
Lrrc45	77.1454	109.79	44.5009	-1.30091	1.88787	6.72e-06	0.000157432
Zadh2	97.8498	53.6846	142.015	1.40179	1.991	6.78e-06	0.000158688
Megf10	95.3346	37.4695	153.2	2.02872	1.97971	6.83e-06	0.000159684
Tuft1	38.2414	17.204	59.2788	1.77884	1.58367	7.01e-06	0.000163684
Spata2l	106.717	149.037	64.3969	-1.20933	2.02864	7.06e-06	0.000164505
Atp6v0d2	7.68046	1.33613	14.0248	3.29797	0.891005	7.1e-06	0.000165288
Rhog	37.1927	18.5855	55.7998	1.58092	1.57162	7.25e-06	0.000168662
5430435G22Rik	20.2254	8.04426	32.4066	1.99688	1.30804	7.31e-06	0.000169743
Hspa12a	636.557	834.17	438.943	-0.926151	2.80391	7.39e-06	0.000171379
Cenpe	19.3789	7.61206	31.1458	2.01847	1.28957	7.42e-06	0.000171953
Hbegf	308.395	103.26	513.53	2.31305	2.48925	7.48e-06	0.000173009
Plch2	113.907	157.202	70.6119	-1.15351	2.05693	7.63e-06	0.000176395
Hexa	141.526	75.8336	207.219	1.44904	2.15114	7.76e-06	0.000178886
Adamtsl4	14.584	4.72698	24.441	2.346	1.16684	7.76e-06	0.000178886
Fndc3b	226.913	148.875	304.952	1.03399	2.35605	7.96e-06	0.000183239
Dlx6	12.1964	21.2413	3.15156	-2.71444	1.08978	8.04e-06	0.000184989
Gstm1	244.673	100.525	388.821	1.95049	2.38876	8.05e-06	0.000185013
Rbfox3	290.34	387.936	192.744	-1.00876	2.46306	8.08e-06	0.000185353
Msx1os	13.5938	4.55645	22.6311	2.28737	1.13652	8.11e-06	0.000185895
Fcgr3	23.0496	11.0043	35.0949	1.66425	1.36454	8.28e-06	0.000189341
C1qtnf6	123.304	51.1996	195.408	1.93021	2.09133	8.28e-06	0.000189341
C1qtnf4	225.007	302.503	147.512	-1.03562	2.35239	8.33e-06	0.000190258
Tfcp2l1	97.8366	32.564	163.109	2.32095	1.99095	8.53e-06	0.000194576
Scn2b	163.53	221.297	105.763	-1.06444	2.21386	8.62e-06	0.000196151
Sqle	1291.16	1701.55	880.762	-0.949946	3.11101	8.62e-06	0.000196151
Tnfrsf10b	66.5515	17.9214	115.182	2.67738	1.82381	8.92e-06	0.00020269
Fbxl15	59.593	86.2822	32.9038	-1.3881	1.77592	8.95e-06	0.000203148
H2-T10	13.6191	4.50688	22.7314	2.30916	1.13733	9.05e-06	0.000205236
Bcl2	203.086	131.36	274.813	1.06435	2.30789	9.28e-06	0.000210086
Inppl1	70.5875	20.6098	120.565	2.54262	1.84934	9.29e-06	0.000210086
Sun2	123.198	77.2572	169.139	1.12945	2.09096	9.37e-06	0.000211616
Rab32	24.0997	9.69315	38.5062	1.97899	1.38381	9.5e-06	0.000214299
Nab2	59.3752	31.2141	87.5362	1.48471	1.77434	9.51e-06	0.000214386
Pgpep1	138.875	89.0019	188.749	1.0837	2.14294	9.55e-06	0.000214682
Chac1	96.1911	53.4331	138.949	1.37709	1.98359	9.55e-06	0.000214682
Efs	24.874	10.9884	38.7595	1.80922	1.39749	9.65e-06	0.000216628
Sdc4	182.635	61.3655	303.904	2.30624	2.26182	9.66e-06	0.000216716
F11r	13.7614	4.37877	23.1439	2.37568	1.14181	1.01e-05	0.000226021
Pcdh19	541.892	791.914	291.87	-1.43971	2.73399	1.01e-05	0.000226573
Cflar	88.0987	53.2958	122.902	1.20388	1.94546	1.04e-05	0.000231341
Plxdc2	121.931	72.6521	171.211	1.23556	2.08647	1.04e-05	0.000233145
Akap2	461.998	307.703	616.292	1.00184	2.66473	1.05e-05	0.000233246
Srrm3	129.081	176.423	81.7395	-1.10899	2.1112	1.07e-05	0.000237969
Map3k10	723.751	947.967	499.534	-0.924116	2.85965	1.09e-05	0.00024188
Stard13	16.2788	5.8211	26.7364	2.18025	1.21428	1.09e-05	0.00024188
Adm	13.5804	3.6274	23.5333	2.66458	1.1361	1.09e-05	0.000242457
Necab1	1019.02	1445.05	592.999	-1.28487	3.00823	1.09e-05	0.000242605
Ddit4l	104.492	36.527	172.457	2.23609	2.0195	1.11e-05	0.000245566
Sppl2b	174.809	235.01	114.609	-1.03536	2.24281	1.12e-05	0.00024683
Gas6	728.615	467.142	990.088	1.08353	2.86256	1.14e-05	0.000251567
Aebp1	42.7801	10.9252	74.635	2.76098	1.63226	1.16e-05	0.000255702
Vamp1	18.9209	30.8331	7.00862	-2.12151	1.27923	1.17e-05	0.00025711
Mapt	9700.25	12587.7	6812.83	-0.885676	3.98679	1.17e-05	0.00025711
Hs3st5	68.1956	109.386	27.0049	-2.01412	1.83439	1.17e-05	0.000257618
Il10rb	15.3934	3.37534	27.4115	2.9848	1.19015	1.17e-05	0.000257618
Dlgap3	543.499	711.481	375.517	-0.921763	2.73528	1.19e-05	0.000261328
Cad	191.728	121.445	262.01	1.10868	2.28291	1.19e-05	0.000261515
Kiss1r	20.9993	33.4097	8.58891	-1.94733	1.32427	1.2e-05	0.000262783
Galc	104.022	58.8362	149.208	1.34107	2.01754	1.2e-05	0.000263004
Pxn	96.2124	56.7878	135.637	1.25462	1.98368	1.25e-05	0.000273671
Lyrm9	182.079	244.547	119.611	-1.03115	2.2605	1.28e-05	0.000278351
Gdi1	1839.92	2397.17	1282.68	-0.902126	3.26482	1.28e-05	0.000278351
Sept2	588.736	338.267	839.204	1.3106	2.76999	1.29e-05	0.000281367
Gpr153	69.4584	97.9757	40.9411	-1.25683	1.84235	1.3e-05	0.000282351
Kctd12	1417.74	1981.01	854.472	-1.21304	3.15163	1.33e-05	0.000288736
Fam115c	19.0544	6.68846	31.4203	2.21512	1.28227	1.34e-05	0.000290949
Tspo	19.1299	7.03793	31.2219	2.1336	1.28398	1.35e-05	0.000291448
Kdelc2	55.1241	27.5609	82.6872	1.58156	1.74213	1.35e-05	0.000292569
Ptprn	349.732	471.159	228.306	-1.04492	2.54386	1.36e-05	0.000293734
Bai3	250.592	334.498	166.686	-1.00443	2.39914	1.37e-05	0.0002947
Kremen1	63.3433	36.7712	89.9154	1.28768	1.80239	1.37e-05	0.000295691
Lrrc73	250.099	331.783	168.415	-0.977799	2.39829	1.4e-05	0.000301399
Ltbp3	65.7111	29.4998	101.922	1.78523	1.8183	1.42e-05	0.000305049
Cyfip1	327.033	219.459	434.608	0.985436	2.51472	1.43e-05	0.000306969
Man2b1	104.057	61.2216	146.892	1.26127	2.01769	1.46e-05	0.000312829
Igf2bp1	19.0985	7.48226	30.7147	2.02292	1.28327	1.46e-05	0.000312829
Birc5	15.4214	5.45101	25.3918	2.19921	1.19093	1.46e-05	0.000312829
Csrnp1	25.1983	10.9048	39.4918	1.84707	1.40309	1.47e-05	0.000313873
Nuak1	555.77	382.086	729.455	0.932743	2.74497	1.49e-05	0.000318101
Pdgfrb	22.2402	9.65659	34.8239	1.83977	1.34909	1.5e-05	0.000320404
4930523C07Rik	12.5963	3.93261	21.2601	2.40513	1.10368	1.51e-05	0.000320799
Elavl2	616.546	808.573	424.519	-0.929389	2.79004	1.51e-05	0.000321178
Ids	2565.64	3306.84	1824.44	-0.857962	3.40921	1.55e-05	0.000330035
Lyn	45.2791	27.1945	63.3637	1.21732	1.65686	1.55e-05	0.000330035
Fam19a1	111.528	152.955	70.0997	-1.12452	2.04777	1.56e-05	0.000330155
Gpx3	35.7027	16.6309	54.7745	1.71362	1.55392	1.56e-05	0.000331565
Plcb3	26.1615	11.5468	40.7762	1.81133	1.41932	1.57e-05	0.000331573
Rbx1	293.816	393.038	194.594	-1.01382	2.46822	1.59e-05	0.000335275
Itpr2	15.6348	5.23761	26.0319	2.29155	1.19686	1.63e-05	0.000344228
Grip2	80.5486	112.143	48.9545	-1.19416	1.9066	1.65e-05	0.00034712
Tmem179	274.111	366.437	181.786	-1.01092	2.43809	1.66e-05	0.000349408
Neurl1a	274.207	362.489	185.925	-0.962843	2.43824	1.66e-05	0.000349526
Porcn	60.37	85.8152	34.9248	-1.29454	1.78154	1.69e-05	0.000354248
Trim7	54.4018	30.6816	78.1221	1.34551	1.73641	1.69e-05	0.000354876
Mob3b	17.851	7.09067	28.6113	1.99742	1.25409	1.7e-05	0.000355942
Prdx6b	23.3343	7.93291	38.7357	2.27339	1.36985	1.7e-05	0.000356343
Il6st	290.123	189.084	391.163	1.04835	2.46273	1.71e-05	0.000357473
Fam155a	215.707	288.193	143.22	-1.00829	2.33406	1.72e-05	0.0003588
Gpx8	87.1411	37.3207	136.961	1.87291	1.94072	1.75e-05	0.000365226
Pex5l	89.1782	123.61	54.7466	-1.17349	1.95075	1.76e-05	0.000366315
Cmtm6	127.405	79.6249	175.186	1.13661	2.10553	1.76e-05	0.000366349
Dnm3	537.653	772.667	302.639	-1.35196	2.73058	1.76e-05	0.000367312
Chl1	3425.35	4418.96	2431.74	-0.861692	3.53472	1.78e-05	0.00036964
Ache	134.458	185.637	83.2792	-1.1555	2.12891	1.79e-05	0.000371065
Tmem145	185.429	248.791	122.067	-1.02665	2.26841	1.81e-05	0.000374698
Lrrtm4	118.402	161.514	75.2899	-1.10011	2.07373	1.81e-05	0.000375965
Car5b	22.9475	7.05523	38.8398	2.44417	1.36262	1.82e-05	0.000376757
Marcksl1	4066.16	5261.96	2870.36	-0.874346	3.6092	1.83e-05	0.000377809
D7Ertd715e	57.1873	81.5658	32.8087	-1.31126	1.75806	1.85e-05	0.000381207
S100a6	70.8109	13.1651	128.457	3.2767	1.85071	1.88e-05	0.000387216
Adam19	197.621	261.564	133.679	-0.967867	2.29605	1.93e-05	0.000396712
Pcolce	9.55419	2.62608	16.4823	2.60475	0.984716	1.93e-05	0.000397102
Mthfd2	94.6462	58.2791	131.013	1.16729	1.97656	1.93e-05	0.000397462
Crtac1	81.7027	113.686	49.7193	-1.19155	1.91277	1.96e-05	0.000402956
Slc39a1	260.799	143.932	377.666	1.3911	2.41647	1.97e-05	0.000403623
F5	13.7683	4.32364	23.213	2.39783	1.14202	1.97e-05	0.000404396
Etv5	129.037	81.7979	176.276	1.10675	2.11105	1.98e-05	0.000404647
Pros1	54.6712	20.4308	88.9117	2.11621	1.73855	1.98e-05	0.000405924
Pdcd6ip	289.288	193.464	385.112	0.992844	2.46148	2e-05	0.000408502
Itga6	286.96	123.169	450.751	1.87084	2.45797	2.01e-05	0.000409398
Abca1	620.934	195.593	1046.27	2.41873	2.79312	2.01e-05	0.000409601
Chd7	26.439	11.9464	40.9315	1.76812	1.42388	2.02e-05	0.000412224
Nek7	80.1841	41.5465	118.822	1.51374	1.90463	2.03e-05	0.000412985
Rsu1	167.498	109.974	225.023	1.03224	2.22427	2.03e-05	0.000413347
Vstm2a	344.546	452.887	236.204	-0.938824	2.53737	2.04e-05	0.000413789
Kctd13	523.121	689.367	356.875	-0.949656	2.71869	2.05e-05	0.000414955
Wipf1	22.1177	10.151	34.0843	1.73756	1.3467	2.05e-05	0.000414955
Stx1a	614.527	855.043	374.01	-1.19271	2.78861	2.06e-05	0.000416308
Wnt9a	68.5807	41.0985	96.0629	1.22289	1.83683	2.06e-05	0.000416308
Slc22a17	1151.94	1484.95	818.925	-0.858528	3.06147	2.07e-05	0.000417502
Ctsl	684.201	374.463	993.94	1.4081	2.83525	2.07e-05	0.000418291
Gpc5	44.1485	65.3965	22.9006	-1.50975	1.6459	2.11e-05	0.000425179
Ugt1a7c	19.8636	8.39818	31.3291	1.88687	1.30024	2.12e-05	0.000427076
Gpr6	14.5407	24.0691	5.01228	-2.24113	1.16556	2.16e-05	0.000433851
Prss12	49.8286	71.7776	27.8795	-1.36117	1.69835	2.16e-05	0.000433851
Lrrc24	84.7182	117.456	51.9806	-1.17453	1.92849	2.16e-05	0.000433851
Rhobtb3	311.166	189.813	432.518	1.18776	2.49313	2.17e-05	0.000433851
Rxra	68.4632	40.5548	96.3715	1.24668	1.83609	2.18e-05	0.000436439
Cebpa	30.1993	14.8337	45.5648	1.61252	1.48143	2.2e-05	0.000440454
Gng4	581.416	779.665	383.166	-1.02469	2.76456	2.22e-05	0.000444295
Ror1	12.223	4.07356	20.3725	2.29433	1.09072	2.25e-05	0.000448109
Cdc42bpg	67.979	23.9366	112.021	2.22176	1.83301	2.26e-05	0.000450896
Tmpo	240.35	163.45	317.25	0.956338	2.38102	2.27e-05	0.000451581
Cbr3	19.1815	8.14937	30.2136	1.87761	1.28514	2.28e-05	0.000453192
Gdap1l1	303.447	398.906	207.987	-0.939223	2.48223	2.29e-05	0.000454914
Myadm	296.564	199.095	394.032	0.984498	2.47226	2.29e-05	0.000454948
Ercc6l	17.4523	7.90529	26.9992	1.75923	1.24433	2.29e-05	0.000454948
Parp9	13.4689	4.40515	22.5327	2.32876	1.13255	2.3e-05	0.00045536
Slit2	307.599	201.762	413.436	1.03464	2.48813	2.33e-05	0.00046172
Stard5	50.4861	28.5992	72.3729	1.33643	1.70403	2.34e-05	0.000462474
Plec	238.34	156.401	320.28	1.03361	2.37738	2.35e-05	0.000464394
Scn8a	417.48	561.923	273.038	-1.041	2.62074	2.36e-05	0.000466059
Camk4	1059.86	1429.52	690.207	-1.05032	3.02529	2.37e-05	0.000467881
Clic4	302.097	116.509	487.686	2.06457	2.48029	2.38e-05	0.000468309
Hk1	1207.01	1569.15	844.869	-0.893108	3.08175	2.38e-05	0.00046846
Aass	5.99334	1.21109	10.7756	3.05225	0.784855	2.39e-05	0.000469557
Sema4g	478.462	620.207	336.716	-0.88102	2.67994	2.41e-05	0.000472352
Basp1	5317.82	6840.36	3795.29	-0.849846	3.72574	2.41e-05	0.000472352
2900097C17Rik	1718.85	2220.75	1216.96	-0.867717	3.23526	2.41e-05	0.000472384
Arap1	15.3159	5.54701	25.0849	2.157	1.18797	2.42e-05	0.000472745
Ss18	63.7496	38.9374	88.5618	1.18345	1.80516	2.47e-05	0.000481455
Samd5	56.8235	30.5626	83.0844	1.43983	1.75529	2.47e-05	0.000481455
Adcyap1	111.19	151.168	71.2118	-1.0849	2.04646	2.49e-05	0.000484677
Pi15	10.6111	3.38122	17.8409	2.36559	1.02983	2.49e-05	0.000484677
Sdc3	3945.02	5065.94	2824.1	-0.84302	3.59606	2.51e-05	0.000488725
Slc27a4	518.094	685.853	350.335	-0.968962	2.71449	2.52e-05	0.000489632
D430019H16Rik	1883.58	2429.46	1337.7	-0.86084	3.27501	2.55e-05	0.000494266
Tspyl3	127.617	173.022	82.2107	-1.07264	2.10625	2.57e-05	0.000498466
Havcr2	9.68964	3.19618	16.1831	2.30451	0.990767	2.58e-05	0.000500119
Gabra5	484.578	634.241	334.915	-0.921033	2.68545	2.59e-05	0.00050228
Sv2a	1306.16	1693.08	919.252	-0.881044	3.11603	2.62e-05	0.00050575
Cyp4f16	11.4145	3.85698	18.9721	2.26899	1.06125	2.63e-05	0.000507675
Pak6	1246.69	1642.27	851.105	-0.948201	3.09579	2.67e-05	0.000515409
Efcab14	105.16	57.3551	152.966	1.41364	2.02226	2.72e-05	0.00052347
Manba	18.8663	7.75035	29.9822	1.93808	1.27798	2.72e-05	0.000523919
Lamb1	137.652	86.5266	188.777	1.12456	2.1391	2.74e-05	0.00052618
Eda2r	228.524	69.719	387.329	2.47224	2.35912	2.74e-05	0.000527028
Mxra7	83.0992	51.4955	114.703	1.15384	1.92012	2.75e-05	0.000528331
Cdh7	20.26	32.9095	7.61052	-2.09798	1.30878	2.78e-05	0.000533511
St6galnac6	237.123	325.111	149.136	-1.12379	2.37516	2.79e-05	0.000535217
Sh3gl2	405.495	526.235	284.756	-0.88575	2.60809	2.8e-05	0.000536143
Mpp6	282.419	149.555	415.284	1.47281	2.45105	2.8e-05	0.000536143
Ccl27a	32.9668	49.4289	16.5047	-1.57668	1.51939	2.82e-05	0.000537611
Ipcef1	39.5434	58.7342	20.3526	-1.52437	1.59817	2.82e-05	0.000537611
Lmo3	311.855	409.02	214.689	-0.929604	2.49409	2.83e-05	0.000540321
Thbs2	47.2859	21.5625	73.0093	1.75485	1.67565	2.84e-05	0.000540604
Plekhh2	27.6611	14.0503	41.2719	1.54782	1.44344	2.89e-05	0.000549308
Nsg1	3212.04	4150.26	2273.81	-0.868058	3.50679	2.91e-05	0.000551715
Tlr4	8.61161	1.63966	15.5836	3.17238	0.940099	2.9e-05	0.000551715
Tex15	68.7878	41.1214	96.4542	1.22794	1.83814	2.92e-05	0.000553924
Cyp46a1	173.049	231.043	115.054	-1.00522	2.23842	2.92e-05	0.000553947
Garnl3	93.4525	127.44	59.4648	-1.09842	1.97106	2.99e-05	0.000566086
Fam89b	229.312	303.162	155.463	-0.963067	2.36062	2.99e-05	0.000566086
Cpt2	35.342	15.6076	55.0764	1.81258	1.54952	3.07e-05	0.000579986
Twsg1	341.787	235.047	448.527	0.931953	2.53388	3.09e-05	0.000583266
Cx3cr1	33.0316	17.2897	48.7735	1.49082	1.52024	3.1e-05	0.000583988
Usp20	192.956	255.602	130.311	-0.971399	2.28568	3.12e-05	0.000587628
Bhlhe22	1751	2248.94	1253.06	-0.843741	3.24331	3.13e-05	0.000587628
Ckb	825.554	551.824	1099.28	0.994153	2.9168	3.12e-05	0.000587628
Mblac2	319.253	418.413	220.094	-0.926498	2.50427	3.18e-05	0.000598007
Ube2n	499.521	655.486	343.557	-0.931817	2.69864	3.22e-05	0.000604768
Acot7	594.725	797.66	391.79	-1.02551	2.77439	3.23e-05	0.000605197
Vamp8	12.1903	4.01243	20.3681	2.31531	1.08956	3.23e-05	0.000605197
Mgst1	83.9108	29.4915	138.33	2.2259	1.92433	3.25e-05	0.000607275
Gab1	85.4695	45.7895	125.149	1.44857	1.93232	3.25e-05	0.000607912
Rnh1	61.3737	35.6865	87.0608	1.28426	1.78869	3.27e-05	0.000610607
Six3os1	33.091	16.3796	49.8025	1.59843	1.52102	3.27e-05	0.000610607
Acad12	21.2781	8.61937	33.9368	1.9648	1.32997	3.28e-05	0.000611049
Stat6	13.8957	5.23651	22.5548	2.08585	1.14599	3.29e-05	0.000612675
Kank1	44.5306	17.7726	71.2886	1.99795	1.64963	3.31e-05	0.000614856
Ttc9b	310.051	432.686	187.416	-1.20664	2.49157	3.33e-05	0.000618462
Fgfr2	118.383	52.9159	183.85	1.79482	2.07366	3.33e-05	0.000618462
Rhbdd1	51.8681	23.0582	80.678	1.80244	1.71574	3.34e-05	0.000618581
Samd4	166.741	88.9909	244.491	1.45702	2.2223	3.35e-05	0.000619723
Pdzd4	908.868	1175.13	642.602	-0.870725	2.95855	3.39e-05	0.000627375
Fam107b	225.939	154.258	297.62	0.947674	2.35418	3.4e-05	0.000628338
Trim25	24.6405	7.40928	41.8717	2.48267	1.39341	3.47e-05	0.000640416
Slc25a13	9.05059	2.26991	15.8313	2.74895	0.961449	3.51e-05	0.000646891
Cnr1	1064.91	1375.77	754.064	-0.867389	3.02736	3.53e-05	0.000649769
Ckap2	103.017	39.2964	166.738	2.08231	2.01333	3.54e-05	0.000651616
Cnn3	911.879	445.406	1378.35	1.62953	2.95998	3.55e-05	0.000652949
Ezr	343.217	137.159	549.276	2.00089	2.5357	3.57e-05	0.000656664
Samd10	186.735	247.507	125.964	-0.973896	2.27146	3.58e-05	0.000657224
Nek6	328.61	154.318	502.902	1.70373	2.51681	3.59e-05	0.000658424
D4Wsu53e	356.505	468.311	244.698	-0.936181	2.55219	3.61e-05	0.000659948
Ntn1	138.534	87.3707	189.698	1.11759	2.14187	3.6e-05	0.000659948
Dbt	86.3867	53.6854	119.088	1.14795	1.93695	3.63e-05	0.000664424
Acad11	39.9636	22.6602	57.267	1.33371	1.60275	3.64e-05	0.000665432
Ptges	17.0291	7.08593	26.9722	1.91356	1.23373	3.67e-05	0.000670285
Lrrtm3	109.691	148.787	70.5945	-1.07455	2.04057	3.73e-05	0.000680144
Pde4a	182.733	241.794	123.671	-0.966694	2.26205	3.74e-05	0.000680911
3110047P20Rik	642.305	904.358	380.251	-1.24972	2.80781	3.75e-05	0.000682793
A830010M20Rik	445.27	594.182	296.358	-1.00332	2.64872	3.76e-05	0.000684276
Mpped2	206.753	276.667	136.84	-1.01513	2.31566	3.77e-05	0.000685553
Tbc1d1	85.7487	53.7391	117.758	1.13033	1.93373	3.8e-05	0.000689021
M6pr	195.977	116.009	275.946	1.24944	2.29243	3.87e-05	0.000701803
Col16a1	7.23927	1.47611	13.0024	3.05539	0.865653	3.9e-05	0.000706455
Ugt1a6a	18.1216	6.43306	29.8101	2.1948	1.26059	3.91e-05	0.000707825
Sybu	960.66	1249.13	672.189	-0.893887	2.98261	3.92e-05	0.000708465
Frmd6	55.813	32.8617	78.7642	1.25858	1.74751	3.92e-05	0.000708465
Itgb2	6.05033	0.994908	11.1058	3.35536	0.788898	3.97e-05	0.000716448
Htra1	57.6789	26.2872	89.0706	1.75673	1.76177	4.05e-05	0.000729579
Fam199x	129.303	84.0666	174.54	1.05307	2.11195	4.09e-05	0.000735543
Ssc5d	26.4004	12.8633	39.9375	1.62691	1.42325	4.1e-05	0.000736997
Cdh9	23.6103	36.4326	10.7881	-1.74644	1.37494	4.18e-05	0.000751195
Tmem63c	20.909	32.6521	9.16585	-1.82159	1.3224	4.22e-05	0.000756108
Ddah1	1432.74	1025.01	1840.48	0.844384	3.1562	4.22e-05	0.000756108
Btg3	16.6582	6.88734	26.4291	1.92476	1.22423	4.22e-05	0.000756108
Dennd6b	95.2972	129.059	61.5349	-1.06733	1.97954	4.23e-05	0.000757636
Dffa	116.5	157.384	75.6159	-1.05654	2.0667	4.29e-05	0.000767347
Evc	14.6106	5.37551	23.8457	2.1287	1.16763	4.29e-05	0.000767347
Plod1	24.5957	12.5933	36.5981	1.53163	1.39262	4.3e-05	0.000768229
Phactr3	292.606	385.923	199.288	-0.953106	2.46643	4.34e-05	0.000773134
Smad3	138.723	89.5769	187.869	1.06768	2.14246	4.35e-05	0.000774289
Atoh8	10.6742	3.27822	18.0702	2.42724	1.03238	4.35e-05	0.000774545
Rras	39.8188	13.7239	65.9136	2.2556	1.60118	4.36e-05	0.000774649
Capn10	122.561	166.266	78.8568	-1.07522	2.08871	4.39e-05	0.00077832
Tmem158	420.319	546.933	293.706	-0.896766	2.62368	4.39e-05	0.00077832
Acsl4	803.869	1031.29	576.445	-0.839092	2.90524	4.39e-05	0.00077832
Sorl1	162.964	81.6777	244.251	1.57918	2.21236	4.47e-05	0.00079152
Gadd45b	23.7559	11.1757	36.3361	1.69215	1.3776	4.49e-05	0.000794086
Ltbr	40.1699	13.8739	66.4659	2.25204	1.60498	4.55e-05	0.000804401
Fgfr3	150.765	72.6386	228.891	1.6545	2.17859	4.59e-05	0.000810551
Bzrap1	340.567	476.757	204.377	-1.22162	2.53233	4.6e-05	0.000812461
Clec2l	156.959	209.011	104.907	-0.99379	2.19606	4.63e-05	0.000816262
Rock2	566.215	388.623	743.806	0.936379	2.75306	4.66e-05	0.000821293
Gabpb2	36.4333	19.4912	53.3754	1.44867	1.56269	4.68e-05	0.000823854
Cd2ap	54.0489	31.2421	76.8556	1.29592	1.73359	4.69e-05	0.000824502
B4galt2	575.97	745.12	406.82	-0.872922	2.76048	4.7e-05	0.000826372
Prkar1b	1232.24	1582.62	881.867	-0.843605	3.09073	4.71e-05	0.000826463
Acly	899.781	1209.62	589.945	-1.03577	2.95418	4.77e-05	0.000835652
Rabl2	63.3848	88.6975	38.0721	-1.218	1.80267	4.8e-05	0.00084097
Etfb	57.4391	36.5394	78.3388	1.09817	1.75996	4.81e-05	0.000842282
Asic1	389.452	508.468	270.436	-0.910621	2.59057	4.83e-05	0.000845034
Tead2	24.9346	8.55284	41.3163	2.25895	1.39854	4.84e-05	0.000845034
Ak2	89.301	56.3829	122.219	1.11476	1.95134	4.86e-05	0.000847862
H1fx	201.132	266.535	135.728	-0.973079	2.3037	4.91e-05	0.000856178
Dennd4c	29.1712	14.4488	43.8935	1.59639	1.46644	4.93e-05	0.000858425
Cln5	81.7847	30.3376	133.232	2.13109	1.9132	4.93e-05	0.000858541
Cacnb3	552.839	716.701	388.977	-0.881518	2.74268	4.96e-05	0.000863261
Phactr4	40.9137	18.2407	63.5867	1.79595	1.61293	4.98e-05	0.00086427
C5ar1	10.2082	2.99715	17.4192	2.49992	1.01318	4.98e-05	0.00086427
Ptpn21	47.6333	18.8532	76.4135	2.01328	1.67882	4.99e-05	0.000865468
Kcnh3	126.874	202.188	51.5599	-1.9693	2.10372	5.01e-05	0.000867652
Arrdc4	180.47	241.657	119.283	-1.01796	2.25665	5.03e-05	0.000870012
Retsat	80.1419	35.9239	124.36	1.78865	1.9044	5.04e-05	0.0008723
Fcho1	169.732	224.628	114.837	-0.967335	2.23002	5.06e-05	0.000874759
Trpv6	40.7779	68.8525	12.7033	-2.42908	1.61149	5.09e-05	0.000877763
1500011B03Rik	331.967	434.116	229.817	-0.917299	2.52123	5.11e-05	0.00088192
Itga8	24.7962	12.5608	37.0316	1.55228	1.39613	5.16e-05	0.00088833
Pbk	14.4213	5.6845	23.1581	2.00747	1.16201	5.23e-05	0.000899813
Ldlrap1	8.68182	2.42426	14.9394	2.57481	0.943584	5.24e-05	0.000901938
Ebf3	11.6835	3.79793	19.569	2.33514	1.07127	5.27e-05	0.000905735
Gnal	1146.77	1466.38	827.154	-0.825958	3.05951	5.3e-05	0.000909064
Sms	434.232	567.308	301.156	-0.913396	2.63782	5.31e-05	0.00091093
Gpr98	29.7922	15.3536	44.2308	1.52036	1.47556	5.34e-05	0.00091422
Lsm14a	275.305	193.091	357.519	0.888398	2.43997	5.36e-05	0.000918425
Hsbp1	1195.46	1547.9	843.009	-0.876618	3.07757	5.39e-05	0.000922309
Col22a1	38.0534	18.5388	57.568	1.62946	1.58153	5.43e-05	0.0009277
Gm7334	16.5012	6.88734	26.1151	1.90758	1.22014	5.43e-05	0.0009277
Vstm4	10.5934	2.99507	18.1918	2.56315	1.02912	5.55e-05	0.000946191
Gypc	12.9023	4.90226	20.9023	2.0699	1.11402	5.61e-05	0.000956548
Cdk19	345.683	446.371	244.994	-0.865233	2.5388	5.67e-05	0.00096509
Wwc2	171.933	111.966	231.899	1.04976	2.23561	5.73e-05	0.000973044
Fermt2	277.018	146.313	407.723	1.4779	2.44266	5.72e-05	0.000973044
Cbln2	53.8275	76.7142	30.9409	-1.3072	1.73181	5.76e-05	0.000978431
2900011O08Rik	815.802	1045.74	585.86	-0.835793	2.91164	5.79e-05	0.00098155
Pttg1ip	298.224	188.617	407.831	1.1121	2.47469	5.8e-05	0.000983572
Foxc1	18.2068	8.18231	28.2313	1.77429	1.26261	5.84e-05	0.000988616
Brinp2	397.657	514.683	280.631	-0.874779	2.59962	5.87e-05	0.000993538
2010300C02Rik	94.3602	128.853	59.8673	-1.1046	1.97525	5.89e-05	0.000995365
Mvk	122.441	187.951	56.9309	-1.72131	2.08828	5.91e-05	0.000997532
Cdh8	256.1	332.334	179.866	-0.885343	2.40858	5.96e-05	0.00100472
Plk1s1	38.1281	20.3951	55.861	1.44914	1.58238	5.95e-05	0.00100472
Hspa4l	341.134	236.482	445.785	0.914332	2.53305	5.98e-05	0.00100662
Camk2b	2589.25	3303.6	1874.9	-0.817191	3.41319	5.99e-05	0.00100827
Lynx1	242.772	165.333	320.212	0.953233	2.38538	6e-05	0.00100877
Slc2a9	14.486	4.46418	24.5078	2.43069	1.16394	6e-05	0.00100877
Adrb2	11.2076	3.43647	18.9788	2.43159	1.05337	6.09e-05	0.00102272
Prkce	1428.31	1821.46	1035.16	-0.815185	3.15485	6.15e-05	0.00103032
Fam198b	55.2024	32.9353	77.4696	1.23148	1.74274	6.15e-05	0.00103032
Casc5	11.5075	3.93373	19.0813	2.24951	1.06474	6.21e-05	0.0010403
Gpr39	112.944	151.326	74.561	-1.02019	2.05325	6.22e-05	0.00104066
Hpca	179.1	271.803	86.3969	-1.65237	2.25334	6.24e-05	0.00104333
Tspan9	381.211	268.961	493.462	0.875296	2.58128	6.25e-05	0.0010442
E2f6	79.1153	49.4753	108.755	1.13472	1.89881	6.31e-05	0.00105095
Pdk4	11.731	4.36273	19.0992	2.10505	1.07302	6.3e-05	0.00105095
Rnf208	370.542	485.112	255.972	-0.922065	2.56896	6.33e-05	0.00105368
Kcnmb4os1	50.2727	71.6119	28.9335	-1.3045	1.70219	6.38e-05	0.00106
Atcay	1222.16	1563.24	881.087	-0.827107	3.08716	6.38e-05	0.00106
Apobec3	10.1886	3.2799	17.0972	2.34712	1.01235	6.56e-05	0.0010899
Id1	62.2406	26.0777	98.4034	1.91183	1.79477	6.68e-05	0.00110873
Sod3	14.5513	6.26673	22.836	1.84899	1.16588	6.75e-05	0.00111823
Kcnj9	64.8375	89.7595	39.9155	-1.16711	1.8125	6.78e-05	0.00112286
Scrt1	524.966	690.957	358.974	-0.944523	2.72021	6.8e-05	0.00112467
Lman1	219.183	150.513	287.852	0.934978	2.341	6.89e-05	0.00113901
Wwc1	343.294	240.247	446.34	0.89335	2.53579	6.91e-05	0.00114081
Nfatc3	123.97	79.0645	168.876	1.09389	2.09367	6.96e-05	0.0011479
Pou3f1	261.699	342.791	180.607	-0.924097	2.41797	7.1e-05	0.00117133
Sorbs2	459.05	321.118	596.982	0.894376	2.66195	7.13e-05	0.00117447
Prkcd	34.0687	15.0515	53.0858	1.81158	1.53363	7.14e-05	0.00117501
Shc2	207.524	271.09	143.958	-0.912658	2.31728	7.16e-05	0.00117773
Gprc5a	4.87222	0.567442	9.17699	3.79694	0.69655	7.17e-05	0.00117788
Car14	21.694	9.60493	33.7831	1.80378	1.33834	7.2e-05	0.00118154
Irgm2	11.4128	2.39915	20.4265	3.03798	1.06118	7.39e-05	0.00121241
Zeb1	153.046	98.6933	207.398	1.07061	2.1851	7.4e-05	0.00121269
Cpne3	113.449	52.9005	173.998	1.71582	2.05518	7.47e-05	0.00122306
Syde1	56.3111	15.2472	97.375	2.66706	1.75136	7.5e-05	0.00122628
Dhrs3	17.2347	8.07694	26.3924	1.69595	1.23892	7.55e-05	0.00123453
Lrrk2	22.7537	7.46928	38.0382	2.33301	1.35896	7.62e-05	0.00124528
Arhgef40	86.2509	55.7995	116.702	1.06316	1.93627	7.65e-05	0.00124906
Tpm1	839.033	602.74	1075.33	0.835061	2.92383	7.7e-05	0.00125526
Gpr85	591.106	761.548	420.664	-0.856112	2.77174	7.73e-05	0.00125903
Srcin1	1002.58	1368.91	636.252	-1.10523	3.00116	7.82e-05	0.00127273
Setd8	226.795	160.375	293.215	0.870104	2.35582	7.87e-05	0.00128034
Phactr1	969.721	1231.61	707.837	-0.798965	2.98669	7.98e-05	0.00129672
Hus1	57.8037	27.4162	88.1912	1.68199	1.76271	7.99e-05	0.00129781
Kdelr3	16.2246	7.06541	25.3838	1.83046	1.21284	8.01e-05	0.00129973
Gm6682	379.517	491.71	267.324	-0.878972	2.57935	8.04e-05	0.00130365
Sc4mol	618.445	849.679	387.21	-1.1336	2.79137	8.15e-05	0.0013197
Serpinb9b	6.14083	1.11507	11.1666	3.21294	0.795242	8.28e-05	0.00133969
Cc2d1a	201.072	262.802	139.343	-0.914851	2.30357	8.33e-05	0.00134717
Chkb	93.1349	126.485	59.7845	-1.07985	1.96958	8.4e-05	0.00135651
Odc1	91.9089	58.3122	125.506	1.10456	1.96383	8.45e-05	0.00136222
Metrn	172.755	84.263	261.248	1.63129	2.23768	8.44e-05	0.00136222
Fgf13	497.075	641.119	353.031	-0.860612	2.69651	8.46e-05	0.00136292
Gnpda2	44.5837	22.6958	66.4717	1.54614	1.65015	8.48e-05	0.00136419
Ereg	5.98369	0.906985	11.0604	3.47027	0.784167	8.49e-05	0.00136588
Gm9899	32.3608	47.3093	17.4122	-1.4368	1.51136	8.56e-05	0.001375
Dock9	256.01	330.406	181.614	-0.863009	2.40843	8.62e-05	0.00138242
Abhd4	530.879	214.367	847.392	1.98245	2.72508	8.62e-05	0.00138242
Trim21	9.33159	2.85885	15.8043	2.42631	0.974585	8.65e-05	0.00138681
Glis2	98.7227	63.2478	134.198	1.08407	1.99486	8.72e-05	0.00139702
Zic2	57.5579	28.8395	86.2763	1.57759	1.76086	8.75e-05	0.00139934
Smarca1	115.291	154.029	76.552	-1.00775	2.06217	8.8e-05	0.00140618
Caly	340.105	441.707	238.503	-0.888806	2.53174	8.81e-05	0.00140714
Tuba1b	286.161	373.245	199.078	-0.906454	2.45676	8.86e-05	0.00141199
Oaf	44.8248	17.7193	71.9303	2.01516	1.65249	8.85e-05	0.00141199
Sept6	472.479	610.101	334.857	-0.865306	2.67447	8.98e-05	0.0014303
Pde1a	258.31	345.565	171.054	-1.01408	2.41231	9.03e-05	0.00143625
Rtn4rl2	129.532	173.139	85.9248	-1.00994	2.11271	9.03e-05	0.00143625
Unc13a	948.725	1303.16	594.286	-1.13266	2.97719	9.05e-05	0.00143816
Cdk5	250.303	327.059	173.547	-0.913835	2.39864	9.12e-05	0.00144741
Aldh4a1	187.533	126.992	248.075	0.965485	2.27331	9.13e-05	0.00144768
Jade2	39.4624	22.1536	56.7711	1.35366	1.59728	9.19e-05	0.00145278
Dlk1	40.0703	12.9687	67.1718	2.36388	1.6039	9.18e-05	0.00145278
Ccnb2	10.702	3.41009	17.9939	2.36592	1.0335	9.18e-05	0.00145278
Otx2	14.1995	3.76025	24.6388	2.68001	1.15532	9.17e-05	0.00145278
Adamts9	22.7146	9.39074	36.0385	1.92894	1.35821	9.25e-05	0.00146144
Tuba1c	180.35	236.978	123.722	-0.937094	2.25636	9.26e-05	0.00146229
Sema3c	342.256	242.058	442.454	0.869908	2.53448	9.5e-05	0.00149872
Sphkap	1035.03	1384.8	685.253	-1.01486	3.01499	9.6e-05	0.00151285
Doc2b	223.264	290.705	155.822	-0.899233	2.34901	9.79e-05	0.00154076
Gabrd	26.0037	39.3735	12.6338	-1.63222	1.4167	9.8e-05	0.00154158
Rps6kl1	78.8907	106.822	50.9593	-1.06632	1.89758	9.81e-05	0.00154158
Itprip	55.8707	24.5903	87.1512	1.82123	1.74796	9.84e-05	0.00154467
Coch	54.1377	75.7473	32.5282	-1.21698	1.7343	9.87e-05	0.00154929
Vash2	326.85	423.134	230.566	-0.875651	2.51448	9.92e-05	0.00155364
Lhfpl4	604.762	772.45	437.073	-0.821422	2.78166	9.92e-05	0.00155364
C3	27.8099	5.32707	50.2927	3.21497	1.44576	9.95e-05	0.00155682
Tor1aip1	116.226	70.9117	161.541	1.18666	2.06568	9.97e-05	0.00155966
Sept4	68.6505	31.9524	105.349	1.71804	1.83728	9.99e-05	0.00156112
2810417H13Rik	35.0938	20.7003	49.4874	1.25337	1.54647	0.000100314	0.00156632
Sgms1	109.876	74.6442	145.108	0.958088	2.0413	0.000101533	0.00158402
Lhfpl2	204.949	99.7994	310.098	1.63464	2.31186	0.000101733	0.00158501
Cd63	57.0729	19.307	94.8388	2.29042	1.75719	0.000101764	0.00158501
Cdk6	25.6251	10.0286	41.2215	2.02846	1.41036	0.000101899	0.0015858
Steap3	14.8928	5.65168	24.1338	2.07497	1.17588	0.00010264	0.001596
Med22	217.785	153.839	281.732	0.872476	2.33823	0.000104897	0.00162976
Pcdhac1	1573.03	2004.03	1142.04	-0.811241	3.19677	0.000106227	0.00164906
Bnip3l	386.611	499.352	273.87	-0.866329	2.58739	0.000106743	0.0016557
Mcm6	49.6897	27.61	71.7694	1.37497	1.69714	0.000107202	0.00166145
Cspg5	1361.61	1727.55	995.675	-0.794918	3.13409	0.000107974	0.00167205
Nfasc	547.953	707.723	388.183	-0.86628	2.73882	0.000108267	0.00167519
Lmbr1l	21.2416	32.6574	9.82576	-1.72257	1.32923	0.00010855	0.0016782
Cygb	65.4925	90.8096	40.1753	-1.17454	1.81685	0.000108686	0.00167892
1500015O10Rik	55.0351	27.2155	82.8548	1.60261	1.74143	0.000109094	0.00168381
Tead3	16.6786	5.31228	28.045	2.37857	1.22476	0.000109181	0.00168381
Elmod1	620.269	793.845	446.693	-0.829433	2.79265	0.000111037	0.00171102
Fasn	3427.84	4317.32	2538.36	-0.766217	3.53503	0.000111232	0.00171262
Diap2	60.5727	37.2449	83.9005	1.16949	1.78299	0.000111351	0.00171306
Dmtn	572.811	732.374	413.249	-0.825418	2.75809	0.000111727	0.00171743
Csgalnact1	88.4732	118.876	58.071	-1.03229	1.9473	0.000112152	0.00172014
Pcdha11	1613.81	2053.43	1174.2	-0.806304	3.20788	0.000112081	0.00172014
Slc50a1	26.6384	12.5643	40.7124	1.68824	1.42713	0.000112177	0.00172014
Klf15	45.4518	26.6171	64.2865	1.269	1.65851	0.000113291	0.0017358
Zfp462	442.276	311.805	572.746	0.877039	2.64579	0.000113492	0.00173747
Pcdhac2	1845.63	2339.93	1351.32	-0.792045	3.26617	0.000113922	0.00174263
Ltbp1	9.07889	2.56968	15.5881	2.55493	0.96279	0.000114287	0.00174679
Adarb1	405.395	518.177	292.613	-0.824237	2.60799	0.000115393	0.00176227
Mvd	291.677	486.327	97.0281	-2.32426	2.46505	0.000115745	0.00176621
Gadd45g	77.902	31.6155	124.188	1.97043	1.89211	0.000115857	0.0017665
Rtn1	4499.49	5698	3300.97	-0.787549	3.65317	0.000117055	0.00178331
Col4a6	39.4648	15.2162	63.7134	2.0588	1.59731	0.000117177	0.00178373
Pcdha8	1581.14	2011.34	1150.94	-0.805291	3.199	0.000118417	0.00180115
Rrm1	104.259	69.7962	138.722	0.989953	2.01853	0.000119535	0.00181668
Pnmal2	1359.65	1726.08	993.221	-0.797254	3.13346	0.000120086	0.00182358
Phf1	74.2689	103.141	45.3969	-1.18218	1.87139	0.000120744	0.00183157
Pcdha1	1612.03	2048.94	1175.13	-0.802005	3.2074	0.000120806	0.00183157
Hn1l	263.2	188.51	337.889	0.841574	2.42045	0.000121139	0.00183512
Pcdha10	1592.61	2024.43	1160.78	-0.80237	3.20214	0.000121861	0.00184458
Pcdha7	1608.12	2044.07	1172.18	-0.802194	3.20635	0.000122278	0.00184941
Nmnat2	801.437	1018.92	583.958	-0.802995	2.90392	0.000123679	0.0018691
Grik2	140.875	184.787	96.9628	-0.929656	2.14914	0.000124504	0.00188005
Car11	107.917	148.941	66.8938	-1.15361	2.03349	0.000126649	0.0019109
Mast3	260	333.981	186.018	-0.843976	2.41514	0.000126849	0.00191238
Mpp7	35.3286	19.9687	50.6885	1.33956	1.54935	0.000127962	0.00192762
Mir335	9.10002	2.32028	15.8798	2.723	0.963789	0.000129162	0.00194415
Cyth4	13.695	5.27934	22.1107	2.04575	1.13972	0.000129659	0.00195006
Tmem59l	256.498	332.979	180.016	-0.886939	2.40925	0.000129806	0.00195071
Rnf13	246.686	168.959	324.413	0.940749	2.39232	0.000131	0.00196709
Hk3	8.624	2.4431	14.8049	2.55112	0.940716	0.000131708	0.00197615
Fndc4	317.118	408.994	225.242	-0.860315	2.50136	0.000132157	0.0019813
Gpatch11	100.532	134.803	66.261	-1.02352	2.00274	0.00013293	0.0019913
Pcdha9	1615.6	2050.9	1180.29	-0.797069	3.20836	0.000133524	0.00199779
Spata13	52.7908	31.9377	73.6439	1.20275	1.72338	0.000133575	0.00199779
Pcdha12	1625.83	2064.07	1187.6	-0.797384	3.2111	0.000135035	0.00201802
Snx18	215.752	151.422	280.082	0.886836	2.33416	0.000136072	0.00203189
Pcdha6	1611.73	2045.68	1177.77	-0.796475	3.20732	0.000137185	0.00204689
AI464131	43.7213	21.7941	65.6484	1.58641	1.64168	0.000137927	0.00205633
Nudt12	18.3462	8.04217	28.6502	1.82009	1.26591	0.000138182	0.00205851
Ablim2	88.1449	118.519	57.7709	-1.03542	1.94569	0.000138562	0.00206253
Mtfp1	38.6994	55.8825	21.5163	-1.37286	1.58883	0.000138944	0.00206658
Efemp2	49.2106	21.7764	76.6448	1.81069	1.69294	0.000139471	0.00207279
Arhgef4	202.03	261.854	142.206	-0.880315	2.30563	0.000139833	0.00207606
Nsg2	4406.6	5589.15	3224.06	-0.79373	3.64411	0.000139912	0.00207606
Ncam1	4689.37	5910.94	3467.79	-0.769355	3.67112	0.000140178	0.00207836
Fam189b	94.1775	125.823	62.5319	-1.00758	1.97441	0.000140733	0.00208417
Tfeb	10.9365	3.517	18.356	2.35122	1.04283	0.000140791	0.00208417
Naga	70.293	47.0536	93.5323	0.989639	1.84753	0.000141172	0.00208817
Uap1l1	57.3606	16.1995	98.5217	2.59707	1.75937	0.000141493	0.00209128
Zmpste24	115.976	77.666	154.286	0.989328	2.06474	0.000141796	0.00209411
Rgs11	20.6853	31.8533	9.51723	-1.73227	1.31776	0.000142179	0.00209812
Nefm	385.94	497.28	274.601	-0.856486	2.58663	0.000143197	0.00211149
Slc1a6	25.6843	13.2596	38.109	1.51604	1.41136	0.000143534	0.00211314
Pnpla7	12.1384	4.66738	19.6094	2.04762	1.08772	0.000143509	0.00211314
Kcnc2	78.8936	120.97	36.8177	-1.71345	1.89759	0.000144016	0.00211857
Eaf1	117.407	79.711	155.104	0.959502	2.07006	0.000145358	0.00213498
Vwa7	9.38731	2.62173	16.1529	2.5781	0.977143	0.000145332	0.00213498
Ankrd40	347.789	248.739	446.84	0.844872	2.54144	0.000146549	0.00215079
Bmpr1a	335.896	211.952	459.84	1.11703	2.52633	0.000146867	0.00215282
Pdgfd	7.581	1.84887	13.3131	2.78294	0.885418	0.000146916	0.00215282
Cacna1g	241.348	308.592	174.104	-0.82539	2.38282	0.000148093	0.00216669
Fzd10	20.1021	9.53265	30.6716	1.6756	1.3054	0.000147986	0.00216669
Pcdha5	1655.6	2097.18	1214.02	-0.788612	3.21898	0.000149394	0.00218403
Rasl11b	135.279	176.221	94.3378	-0.900765	2.13155	0.000149718	0.00218708
Prrt1	53.7605	77.2804	30.2406	-1.35072	1.73127	0.000150642	0.00219744
Clcn4-2	1141.08	1445.85	836.317	-0.789726	3.05736	0.000150662	0.00219744
Gdap1	916.023	1158.72	673.324	-0.783073	2.96195	0.000151943	0.00221441
Hid1	185.788	241.336	130.24	-0.889356	2.26925	0.000152138	0.00221554
Tep1	7.6676	1.40256	13.9326	3.22329	0.890287	0.000152504	0.00221915
Axin2	71.3167	44.6449	97.9886	1.13236	1.8538	0.000153826	0.00223666
Acadvl	150.571	84.5916	216.55	1.35507	2.17803	0.000154371	0.00224284
Rnf157	994.091	1256.12	732.061	-0.778857	2.99747	0.000154754	0.00224668
Bdh1	779.103	992.477	565.729	-0.810813	2.89165	0.000155237	0.00225195
Bambi	36.9686	21.4348	52.5024	1.28846	1.56901	0.000155565	0.00225498
Pcdha4	1654.95	2095.62	1214.28	-0.787225	3.21881	0.000155996	0.00225949
Svep1	6.2694	1.42935	11.1094	2.87372	0.804099	0.000157769	0.0022834
Tppp	372.96	475.164	270.756	-0.811201	2.57178	0.000158534	0.00229271
Diras2	803.352	1017.24	589.461	-0.787092	2.90496	0.000158872	0.00229583
Myo10	96.04	34.9981	157.082	2.16297	1.9829	0.000159168	0.00229835
Pcdha2	1633.67	2069.04	1198.31	-0.787912	3.21319	0.000159441	0.00230008
Stat1	43.4993	26.0195	60.9792	1.22555	1.63948	0.000159532	0.00230008
Phf19	13.4951	4.99841	21.9918	2.11539	1.13338	0.000160288	0.0023092
Mast1	634.546	825.572	443.519	-0.896247	2.80253	0.000160726	0.00231375
Abcb9	93.5236	125.707	61.3398	-1.03397	1.97139	0.000162482	0.00233724
ChkbCpt1b	95.6665	128.406	62.9267	-1.02781	1.98121	0.000162932	0.00234192
Rab6b	3841.59	5054.74	2628.44	-0.943404	3.58452	0.000163084	0.00234231
Csmd3	49.3328	70.5828	28.0828	-1.32655	1.69401	0.000163351	0.00234435
Shd	41.8337	58.9315	24.7359	-1.24906	1.62256	0.000164901	0.00236479
Gp1bb	619.797	804.671	434.924	-0.887482	2.79232	0.000165122	0.00236616
Ly6e	162.392	218.257	106.527	-1.03412	2.21083	0.000165341	0.0023675
Dact2	25.7449	39.7145	11.7752	-1.74534	1.41237	0.000166641	0.00238429
Renbp	8.75993	0.634013	16.8858	4.53238	0.94743	0.000166795	0.00238469
Jam2	479.962	160.497	799.427	2.3157	2.6813	0.000167058	0.00238664
Sdpr	30.6887	15.1214	46.2559	1.60665	1.48839	0.000167233	0.00238731
Zdhhc2	404.572	515.099	294.045	-0.8086	2.6071	0.000169385	0.00241621
Ube2ql1	1410.4	1783.45	1037.34	-0.781722	3.14937	0.00017015	0.00242528
Fam43b	113.268	151.102	75.4353	-1.00125	2.05449	0.000171229	0.00243881
Rdh10	99.7891	68.0572	131.521	0.949453	1.99952	0.000171522	0.00243929
Smpdl3b	11.891	4.68302	19.099	2.00504	1.07886	0.000171463	0.00243929
Pnp	22.6561	9.20248	36.1097	1.96069	1.3571	0.000172224	0.00244742
Atp6v0e	60.5358	28.4183	92.6533	1.70151	1.78273	0.000173443	0.00246179
Gltp	75.5745	31.1237	120.025	1.94383	1.87895	0.000173496	0.00246179
B630005N14Rik	364.395	259.689	469.101	0.852868	2.56169	0.000175562	0.00248923
Dlx1	192.475	286.475	98.4754	-1.53961	2.2846	0.000176086	0.0024939
Gm7694	25.1684	13.6922	36.6447	1.41368	1.40258	0.000176157	0.0024939
P2ry2	32.6583	9.93976	55.3768	2.46616	1.51532	0.00017649	0.00249674
Plk3	74.396	101.264	47.5282	-1.08965	1.87213	0.000176802	0.00249927
Brca1	17.583	7.73696	27.429	1.81259	1.24756	0.000177657	0.00250948
Ryr2	116.87	164.116	69.6242	-1.23586	2.06807	0.000177904	0.00251108
Adcy5	449.013	583.907	314.12	-0.894211	2.65236	0.000178278	0.00251447
Pnma2	469.035	596.067	342.003	-0.801285	2.6713	0.000178945	0.00252198
Pde2a	598.849	765.365	432.334	-0.823857	2.77739	0.000179639	0.00252798
Gng2	3741.71	4713.57	2769.85	-0.76699	3.57308	0.000179565	0.00252798
Rapgef4	122.743	161.072	84.4144	-0.931331	2.08935	0.000179875	0.00252941
Nrxn1	2156.11	2696.36	1615.85	-0.738685	3.33369	0.000180236	0.00253218
B4galt1	54.2508	35.4719	73.0297	1.03972	1.73521	0.000180341	0.00253218
Rhoq	203.007	134.156	271.857	1.01839	2.30772	0.000181774	0.00255039
Kdm4b	416.97	529.933	304.008	-0.801498	2.62021	0.000182011	0.00255182
Lzts3	211.207	276.857	145.557	-0.927083	2.32491	0.000182147	0.00255182
Pcdha3	1641.7	2074.72	1208.68	-0.779439	3.21532	0.00018277	0.00255485
Ifi30	29.4514	14.4891	44.4136	1.60936	1.47058	0.000182646	0.00255485
Kif11	18.9024	9.22912	28.5756	1.62001	1.27881	0.000182752	0.00255485
Dock3	726.712	956.442	496.982	-0.944345	2.86142	0.000184696	0.00257985
Pkn2	134.952	92.1445	177.76	0.947211	2.1305	0.000185401	0.00258778
Clu	700.043	377.919	1022.17	1.43524	2.84519	0.000185641	0.00258921
Plekhg3	22.3757	9.16048	35.591	1.9464	1.35171	0.000186386	0.00259767
Cobll1	64.6555	26.0237	103.287	1.98463	1.81128	0.000188479	0.0026249
Hapln1	130.669	182.451	78.8866	-1.20862	2.1165	0.000191284	0.00266074
Prrx1	61.3831	20.7769	101.989	2.28985	1.78876	0.000191335	0.00266074
Dpy19l4	30.9199	15.0627	46.7771	1.62835	1.49164	0.00019179	0.00266509
Snap47	1124.86	1421.59	828.119	-0.779526	3.05114	0.000192098	0.0026674
Nptxr	2319.36	2922.32	1716.4	-0.76769	3.36539	0.000192751	0.00267432
Gnb2l1	853.38	639.878	1066.88	0.737441	2.93119	0.000192881	0.00267432
Rab9b	264.621	340.43	188.811	-0.850077	2.42279	0.000195111	0.00270325
Tmcc3	61.4553	38.0682	84.8423	1.15411	1.78927	0.000196145	0.00271557
Slc25a24	17.9336	6.62189	29.2453	2.12619	1.25608	0.000196602	0.00271991
Kif18b	11.2388	4.14726	18.3304	2.11748	1.05457	0.000197839	0.002735
Nell1	52.1272	73.0464	31.2081	-1.22425	1.7179	0.000198451	0.00273944
Ctss	10.3373	3.48533	17.1892	2.26969	1.01859	0.000198311	0.00273944
Aaas	54.3163	33.3377	75.2948	1.17299	1.73573	0.000200388	0.00276415
Anxa1	24.9653	2.48064	47.4499	4.20364	1.39907	0.000200667	0.00276597
Kif3a	985.497	1241.71	729.284	-0.767695	2.9937	0.000202917	0.00279494
Magee1	1039.92	1308.55	771.284	-0.762561	3.01704	0.00020377	0.00280464
Mmp17	305.699	392.57	218.829	-0.842854	2.48544	0.000204306	0.00280995
Gpr37	52.1037	71.7888	32.4186	-1.1445	1.7177	0.000204613	0.00281213
L1cam	1912.49	2603.22	1221.76	-1.09127	3.28162	0.00020522	0.00281712
Eprs	585.471	419.708	751.233	0.839723	2.76758	0.000205276	0.00281712
Clasp2	1201.2	1507.02	895.377	-0.751063	3.07965	0.000206052	0.00282571
Nqo2	23.8862	12.2104	35.5621	1.53452	1.37996	0.000209513	0.00287107
Fbll1	155.336	204.076	106.597	-0.936297	2.19155	0.000210799	0.0028866
Rcc2	358.472	261.642	455.301	0.798991	2.55458	0.000211059	0.00288806
Cpne4	131.526	180.961	82.091	-1.13942	2.11934	0.000211512	0.00289215
Glipr2	103.252	64.56	141.945	1.1354	2.01432	0.000213666	0.00291948
Lrp5	42.6604	16.3953	68.9255	2.06507	1.63104	0.000214727	0.00293185
Igfbpl1	92.3529	45.939	138.767	1.59277	1.96592	0.000215198	0.00293616
Ndn	1885.36	2380.32	1390.41	-0.775602	3.27542	0.000216877	0.00295477
Dnajc6	791.656	993.779	589.533	-0.753253	2.89859	0.000216808	0.00295477
Sez6l2	959.264	1214.68	703.844	-0.787166	2.98198	0.000217138	0.00295619
Chd5	1017.13	1276.05	758.214	-0.750927	3.00742	0.000218777	0.0029742
Trim47	16.9904	7.59713	26.3836	1.78271	1.23275	0.000218774	0.0029742
Igfbp7	63.8988	24.4287	103.369	2.07666	1.80617	0.000219064	0.00297595
S1pr3	288.554	116.872	460.235	1.97652	2.46038	0.000219512	0.00297988
Npc2	453.351	337.797	568.906	0.751861	2.65653	0.000220084	0.0029855
Bak1	156.533	109.523	203.542	0.893482	2.19488	0.00022247	0.00301569
Tapbp	178.847	113.716	243.979	1.10064	2.25273	0.00022268	0.00301636
Coro1a	317.695	411.026	224.364	-0.873097	2.50215	0.000223071	0.00301949
Gnai2	935.313	697.22	1173.41	0.750932	2.971	0.000223415	0.00302197
Gm10825	6.02003	1.23467	10.8054	3.03049	0.786754	0.000223798	0.00302497
Sertad1	22.8595	8.98951	36.7295	2.01859	1.36096	0.000224451	0.00303162
Shh	29.2771	15.5299	43.0243	1.4642	1.46801	0.000225337	0.0030414
Herc3	342.772	435.546	249.998	-0.800666	2.53513	0.000226156	0.00305028
Osr1	5.90841	1.03356	10.7833	3.26317	0.77876	0.000226683	0.00305519
Hpcal4	601.804	757.743	445.865	-0.76497	2.77953	0.000227906	0.00306947
C1qb	51.8762	20.9845	82.768	1.97463	1.7158	0.000228914	0.00308085
Fsd1	143.561	185.869	101.254	-0.875669	2.15734	0.000229973	0.00309288
Gm8615	82.9433	52.9952	112.891	1.08956	1.9193	0.000230966	0.00310402
Prdx4	56.1901	35.0931	77.2871	1.1368	1.75043	0.000231368	0.00310721
4930539N22Rik	14.2963	22.8198	5.77288	-1.96446	1.15825	0.000232247	0.00311678
Cntn2	304.895	388.91	220.879	-0.8159	2.48429	0.000233375	0.00312968
Dok1	9.22698	2.18353	16.2704	2.84176	0.969741	0.000233982	0.00313559
Id4	213.317	148.322	278.311	0.907506	2.32923	0.0002344	0.00313895
Lyrm5	92.4035	60.4299	124.377	1.04016	1.96616	0.000235966	0.00315768
Napb	1010.29	1315.33	705.261	-0.899099	3.00449	0.000236376	0.00316092
Fam57b	522.15	660.976	383.325	-0.78587	2.71788	0.000238255	0.00317987
Slc29a4	539.325	681.898	396.752	-0.781165	2.73193	0.000238123	0.00317987
Cd109	129.443	27.2808	231.606	3.08106	2.11241	0.0002383	0.00317987
2310003H01Rik	329.457	418.837	240.078	-0.802626	2.51793	0.000239301	0.00319096
Ap5z1	55.1333	75.9559	34.3107	-1.1442	1.7422	0.000242013	0.00322256
Lmna	213.181	137.889	288.472	1.06438	2.32895	0.00024194	0.00322256
Vstm2b	94.6684	124.909	64.4274	-0.954053	1.97666	0.000242328	0.00322448
Vangl1	25.9438	13.1585	38.729	1.55022	1.4157	0.000243934	0.00324355
Stk16	193.226	249.709	136.742	-0.868313	2.28629	0.000244382	0.0032472
A230050P20Rik	34.2235	49.0535	19.3935	-1.3343	1.53559	0.000246782	0.00327216
Tro	820.994	1071.28	570.705	-0.908402	2.91439	0.000246662	0.00327216
Ugt1a6b	14.5956	6.08012	23.1112	1.90911	1.16719	0.000246668	0.00327216
Tcf7l1	21.2888	5.85754	36.7202	2.62771	1.33019	0.000248139	0.00328784
Stom	60.9691	23.9299	98.0083	2.02954	1.78582	0.000250231	0.00331089
Osmr	37.8577	12.6103	63.1051	2.31404	1.5793	0.00025007	0.00331089
Tubb2b	5650.15	7103.69	4196.61	-0.75933	3.75207	0.000251937	0.00333113
Hiatl1	184.02	131.987	236.052	0.838229	2.2651	0.000252405	0.00333497
Tcf19	43.488	27.5583	59.4177	1.10561	1.63937	0.000253871	0.00335199
Acads	29.1942	10.8115	47.577	2.12745	1.46678	0.000256396	0.00338295
Pgr	52.6236	72.3867	32.8604	-1.13698	1.722	0.00025729	0.00338999
Serp1	427.335	318.404	536.266	0.751906	2.63087	0.000257193	0.00338999
Alox5	10.334	3.81413	16.8538	2.11485	1.01845	0.000257989	0.00339682
Scarf2	26.2736	13.8051	38.7422	1.48201	1.42117	0.000258347	0.00339916
Cercam	45.406	26.8951	63.9168	1.24575	1.65807	0.000258544	0.00339938
Rasgrf2	295.683	390.03	201.336	-0.953631	2.47097	0.000259391	0.00340813
Bean1	71.1853	102.009	40.3617	-1.33548	1.853	0.000259953	0.00341075
Syndig1l	77.1158	104.934	49.2974	-1.08835	1.88771	0.000259867	0.00341075
Ppp2r5b	732.549	920.318	544.78	-0.756352	2.8649	0.00026048	0.00341529
Slc25a22	989.302	1241.88	736.726	-0.753244	2.99537	0.000261662	0.00342839
Crhbp	18.9111	29.5427	8.27954	-1.82273	1.27901	0.000262842	0.00344146
Slc20a2	147.599	103.383	191.815	0.891077	2.16938	0.000263744	0.00345087
Eif2ak2	43.3887	10.4226	76.3548	2.86111	1.63838	0.000264596	0.00345961
Sfxn3	411.255	522.038	300.471	-0.796723	2.61422	0.000264796	0.00345982
Kctd11	15.0262	5.62964	24.4229	2.09761	1.17973	0.000265314	0.00346418
Arfip1	84.6288	39.2079	130.05	1.72728	1.92803	0.000266802	0.0034812
Pcx	299.58	178.945	420.215	1.23115	2.47666	0.000268006	0.00349442
Ctsc	24.6756	13.3496	36.0016	1.4245	1.39402	0.000268188	0.00349442
Tmem106a	8.1667	2.6925	13.6409	2.29885	0.917332	0.00027031	0.00351964
Cdca7	21.5224	11.2208	31.8241	1.49567	1.3349	0.000271155	0.0035282
Ngfr	34.13	48.5684	19.6917	-1.29809	1.53441	0.00027188	0.00353275
Man1a	89.5959	57.9489	121.243	1.06375	1.95277	0.000271727	0.00353275
Mt1	236.68	87.1884	386.172	2.14575	2.37435	0.000272641	0.00353775
Cpz	11.028	2.67757	19.3785	2.80999	1.04642	0.000272516	0.00353775
Col6a1	45.4195	27.6714	63.1676	1.18786	1.6582	0.000273539	0.00354696
Sept8	227.086	111.498	342.673	1.61895	2.35638	0.000275002	0.00356348
Cables2	146.834	191.642	102.026	-0.908814	2.16712	0.000275329	0.00356526
Gpr126	86.5324	34.0788	138.986	2.0248	1.93768	0.000275567	0.00356588
Pard3	62.2622	37.6866	86.8378	1.20211	1.79492	0.000275892	0.00356763
Nfkb2	25.5258	9.99445	41.0571	2.02758	1.40868	0.000276468	0.00357263
Spry4	71.0964	45.4476	96.7452	1.08831	1.85246	0.000279269	0.00360635
Dalrd3	444.108	568.695	319.52	-0.83155	2.64759	0.000279964	0.00361284
Fbxl7	67.4334	35.936	98.9309	1.45844	1.82952	0.000280159	0.00361288
Prdx6	668.559	242.204	1094.91	2.17606	2.8252	0.000280387	0.00361335
Csf1r	17.4282	8.2391	26.6173	1.67981	1.24374	0.000281378	0.00362363
Mpp2	199.599	254.939	144.258	-0.821065	2.30038	0.000282723	0.00363846
Gprasp1	2486.77	3222.28	1751.27	-0.879649	3.39565	0.000284713	0.00365906
Zfp568	38.9349	22.3203	55.5495	1.31156	1.59145	0.000284578	0.00365906
Lrfn5	341.282	433.885	248.679	-0.80278	2.53324	0.000285823	0.00367083
Scg5	424.76	541.721	307.8	-0.815355	2.62825	0.000287161	0.00368549
Pgm5	4.96035	0.35294	9.56776	4.41579	0.704181	0.000287724	0.00369021
Fam83d	17.9112	8.10874	27.7137	1.76056	1.25554	0.000288389	0.00369369
Prom1	36.8363	13.8918	59.7809	2.09752	1.56745	0.00028833	0.00369369
Mpv17l	277.017	354.028	200.006	-0.823505	2.44266	0.00028966	0.00370745
Grb10	280.991	200.954	361.027	0.84492	2.44885	0.000291425	0.00372751
Baz1a	8.7313	2.54176	14.9208	2.50739	0.946025	0.000292111	0.00373374
Nhlrc2	46.3023	26.4547	66.1498	1.31895	1.66654	0.000292726	0.00373907
Kif18a	8.98031	3.00525	14.9554	2.2775	0.958101	0.000295195	0.00376804
Prex2	46.7343	29.2356	64.233	1.13291	1.67056	0.000297513	0.00379505
Fcrls	17.6273	8.431	26.8236	1.65808	1.24864	0.00029796	0.00379818
B4galt6	945.877	1187.58	704.174	-0.753937	2.97588	0.000302151	0.003849
Gli2	20.5529	10.6241	30.4818	1.51181	1.31498	0.000302556	0.00385156
Col4a2	304.069	165.309	442.829	1.42104	2.48312	0.000304135	0.00386904
Slc43a2	476.872	353.329	600.414	0.764775	2.67849	0.000304674	0.00387065
Crtap	32.7642	14.6438	50.8846	1.78995	1.51672	0.000304585	0.00387065
Slc9a3r1	98.3914	49.4694	147.313	1.57235	1.9934	0.00030591	0.00388373
Nlgn2	1477.96	1843.59	1112.34	-0.728873	3.16969	0.00030696	0.00389444
Hectd3	220.16	280.745	159.574	-0.814645	2.34293	0.000309364	0.0039223
Rfng	294.736	374.415	215.056	-0.799636	2.46958	0.000309898	0.00392641
Epb4.1l1	1450.58	1804.58	1096.58	-0.718599	3.16157	0.000310213	0.00392777
Gm3086	31.2264	44.9663	17.4864	-1.35758	1.49591	0.000311938	0.00393636
Fbxw7	383.085	489.304	276.865	-0.82132	2.58341	0.000311819	0.00393636
Iglon5	197.386	251.77	143.001	-0.815643	2.29554	0.000311643	0.00393636
Ap3m2	423.275	534.032	312.518	-0.772795	2.62673	0.000311853	0.00393636
Gpr35	5.92078	1.38274	10.4588	2.83211	0.779653	0.000311597	0.00393636
Spock1	735.138	920.53	549.746	-0.743594	2.86643	0.000313554	0.00395145
Tfdp2	66.6734	43.2875	90.0593	1.0552	1.8246	0.000313366	0.00395145
Vwa5a	51.7961	30.1544	73.4377	1.28134	1.71513	0.000317148	0.00399407
Eml6	75.3965	101.65	49.1428	-1.04705	1.87793	0.000319465	0.00401781
Tecr	383.876	486.992	280.76	-0.794344	2.5843	0.000319673	0.00401781
Fxyd6	1094.94	1380.75	809.13	-0.77093	3.03943	0.00031932	0.00401781
Prkcz	371.832	471.859	271.806	-0.795554	2.57046	0.000320205	0.00401911
Cmtm3	41.3931	16.8376	65.9486	1.9633	1.61798	0.000320114	0.00401911
Wnt7a	95.1251	66.1108	124.139	0.907983	1.97875	0.000320541	0.00402065
Itih5	74.881	28.0766	121.685	2.11177	1.87495	0.000322298	0.00404
Pcdh11x	369.313	555.189	183.437	-1.59716	2.56751	0.000322867	0.00404443
Npcd	2240.36	2808.49	1672.23	-0.747991	3.35034	0.000323684	0.00405197
Serpine2	446.593	249.076	644.109	1.37036	2.65001	0.00032417	0.00405536
Fbln5	70.3053	31.8257	108.785	1.77001	1.84761	0.000324637	0.0040585
Slc16a9	51.343	21.7453	80.9408	1.89133	1.71133	0.000324885	0.0040589
Zmat3	619.705	454.668	784.743	0.787274	2.79226	0.000326517	0.00407658
Hcn3	213.656	270.88	156.433	-0.791719	2.32992	0.000331778	0.00413547
Elovl6	558.462	701.008	415.915	-0.753	2.74707	0.000331874	0.00413547
Tsc22d4	120.19	70.0937	170.285	1.27939	2.08023	0.000331893	0.00413547
Inpp5f	1779.1	2276.63	1281.57	-0.828936	3.25022	0.000335384	0.00416855
Spryd3	545.345	688.94	401.751	-0.777929	2.73675	0.000335433	0.00416855
Nr2e1	69.1603	44.2468	94.0737	1.08649	1.84048	0.000335134	0.00416855
Sqrdl	5.42232	0.968676	9.87597	3.22263	0.742122	0.000335223	0.00416855
Smc2	53.2819	29.9341	76.6297	1.35318	1.72739	0.000335715	0.00416929
Otud7b	63.2528	41.8013	84.7043	1.01714	1.80177	0.000338678	0.00420296
Vamp3	194.889	96.1044	293.674	1.61053	2.29001	0.000338873	0.00420296
Mir6540	88.5807	117.878	59.2832	-0.990392	1.94783	0.000341111	0.00422515
C130083M11Rik	29.1748	15.8346	42.515	1.41919	1.46649	0.000341002	0.00422515
Plcd4	59.5684	17.2868	101.85	2.55179	1.77574	0.000343675	0.0042541
Sat1	45.8515	28.5163	63.1867	1.14506	1.6623	0.000344025	0.00425564
Negr1	1570.07	2005.91	1134.23	-0.822491	3.19595	0.000344591	0.00425985
Wdr47	722.254	902.739	541.768	-0.736528	2.85875	0.000345847	0.00426644
Dennd2a	76.5331	49.2224	103.844	1.07549	1.88442	0.000345872	0.00426644
Sash1	163.383	85.8445	240.922	1.48769	2.21347	0.000345903	0.00426644
Bdkrb2	8.49363	2.73059	14.2567	2.34255	0.934177	0.000346032	0.00426644
Tmem43	283.62	205.535	361.706	0.815129	2.45289	0.000348314	0.00429177
Hmg20b	29.0844	15.9467	42.2221	1.39913	1.46515	0.000349852	0.0043079
D130043K22Rik	87.5579	129.589	45.5273	-1.50708	1.94279	0.000350936	0.00431842
Bend6	567.127	713.879	420.374	-0.763866	2.75376	0.000351193	0.00431876
Gucy1a3	1061.98	1326.94	797.027	-0.735327	3.02616	0.000351749	0.00432277
Gpr162	511.966	649.487	374.446	-0.794381	2.70933	0.000353459	0.00434094
B4galnt4	319.601	404.05	235.153	-0.780677	2.50474	0.000355134	0.00435868
Mmp11	12.8818	5.03428	20.7293	2.02038	1.11333	0.00035768	0.00438706
Ctsa	303.531	224.41	382.652	0.769629	2.48235	0.000360854	0.0044231
Tcf12	195.184	131.209	259.159	0.981424	2.29067	0.000361297	0.00442565
Purg	187.967	243.375	132.56	-0.876042	2.27431	0.000364555	0.00446174
Wwtr1	188.789	66.5019	311.077	2.2241	2.27621	0.000364717	0.00446174
Coro2a	195.475	250.005	140.944	-0.826388	2.29131	0.000365072	0.00446318
Slc10a3	16.134	7.19992	25.068	1.78564	1.21042	0.000366217	0.00447427
Mob1a	65.7962	34.4457	97.1467	1.49314	1.81886	0.000366666	0.00447685
Rtn3	4994.55	6226.11	3763	-0.726433	3.69851	0.000366922	0.00447707
Nradd	11.5774	4.81546	18.3393	1.90739	1.06735	0.000367715	0.00448384
Ugt1a1	14.2731	6.08012	22.4662	1.86846	1.15755	0.000368906	0.00448963
Ugt1a2	14.2731	6.08012	22.4662	1.86846	1.15755	0.000368906	0.00448963
Ugt1a5	14.2731	6.08012	22.4662	1.86846	1.15755	0.000368906	0.00448963
Ctxn1	1017.56	1273.15	761.972	-0.740513	3.0076	0.000369307	0.00449161
Mtch1	818.123	1031.05	605.195	-0.768543	2.91287	0.000369893	0.00449583
Sord	71.7537	49.6706	93.8369	0.916398	1.85645	0.000376017	0.0045673
Calm2	1632.85	2250.11	1015.58	-1.14761	3.21297	0.000377944	0.00458775
L3mbtl2	110.493	145.412	75.5741	-0.943266	2.04373	0.000378217	0.00458811
Rasal1	29.6219	42.6632	16.5806	-1.35819	1.47308	0.000379349	0.00459887
Slc41a1	286.102	179.896	392.307	1.12439	2.45667	0.000381656	0.00462101
Mastl	22.8182	11.9215	33.715	1.49205	1.36018	0.000381667	0.00462101
Acsl3	435.452	552.32	318.584	-0.79364	2.63904	0.000383947	0.00464564
Laptm4b	114.162	71.1144	157.21	1.14337	2.0579	0.000385729	0.0046642
Fbxo31	320.209	405.943	234.475	-0.791586	2.50557	0.000386481	0.00467029
Dhx57	342.135	433.195	251.074	-0.786661	2.53432	0.000386752	0.00467056
Sfrp1	349.554	256.495	442.613	0.786878	2.54364	0.000389155	0.00469657
Snx16	190.9	245.369	136.43	-0.846322	2.28103	0.000391006	0.00471589
Cebpd	80.0143	39.3016	120.727	1.61662	1.90371	0.00039401	0.00474907
Cdo1	112.321	146.984	77.6592	-0.919551	2.05085	0.000394457	0.00475141
Lmo7	195.827	250.015	141.638	-0.81936	2.29209	0.000394961	0.00475444
Cdk1	27.286	8.70526	45.8667	2.38415	1.43753	0.000396251	0.00476692
Tmem55b	326.601	415.495	237.706	-0.805392	2.51415	0.000399227	0.00479966
Madd	411.319	525.902	296.736	-0.8254	2.61428	0.000401008	0.00481799
Gfpt2	24.272	35.4782	13.0658	-1.4342	1.38689	0.00040149	0.0048207
Uhrf1	24.1813	13.4159	34.9467	1.37462	1.38527	0.000402746	0.0048327
Smim3	19.7129	10.311	29.1147	1.48859	1.29695	0.000408653	0.00490046
Cds1	142.649	184.143	101.155	-0.863624	2.15457	0.000411552	0.00493207
Zcchc24	244.19	83.4921	404.889	2.27644	2.38791	0.000413502	0.00495228
Crebl2	29.1519	16.3126	41.9912	1.35871	1.46615	0.000413864	0.00495346
Lrrc49	160.253	209.095	111.41	-0.907679	2.20508	0.000414252	0.00495496
Cdh4	269.475	196.936	342.015	0.796024	2.43068	0.00041527	0.00496398
Cd53	15.3737	6.18034	24.567	1.97367	1.18959	0.000417561	0.0049882
Mrps28	21.1089	10.8414	31.3763	1.52446	1.32652	0.00041897	0.00500186
Lfng	74.2555	40.3183	108.193	1.42186	1.87131	0.000419288	0.00500248
Arhgdig	297.959	418.148	177.77	-1.23354	2.4743	0.000422383	0.00503621
Mt2	250.702	78.1362	423.268	2.436	2.39933	0.000423261	0.00504348
Osbp2	122.058	158.763	85.3527	-0.894582	2.08692	0.000429375	0.00510986
Cd97	17.2972	6.55812	28.0362	2.07924	1.24048	0.000429103	0.00510986
Csmd2	155.634	203.539	107.728	-0.91728	2.19238	0.000434793	0.0051678
Scamp5	1752.84	2184.96	1320.72	-0.726236	3.24377	0.000434701	0.0051678
Fyb	15.6296	7.56516	23.694	1.63421	1.19672	0.000436129	0.00518041
Sfrp2	24.9848	13.1677	36.8018	1.47577	1.39941	0.000437186	0.00518969
Peg13	1507.39	2006.74	1008.03	-0.993245	3.17825	0.000438404	0.00520087
Tnc	417.07	80.9051	753.235	3.21721	2.62031	0.000440218	0.00521909
Dnaja1	579.699	734.955	424.443	-0.79194	2.76328	0.000441693	0.00523328
Snrpn	199.439	290.793	108.085	-1.427	2.30003	0.00044316	0.0052455
Fam46b	5.60221	1.03356	10.1709	3.17962	0.756043	0.000443281	0.0052455
Crispld2	18.7027	9.13798	28.2674	1.61858	1.27422	0.000444564	0.00525736
Smarcc2	874.18	1085.47	662.886	-0.711409	2.94165	0.000447319	0.00528663
Gm13889	97.8577	128.192	67.5233	-0.923839	1.99104	0.000449954	0.00531443
Rcn1	355.985	243.704	468.266	0.941915	2.55155	0.00045314	0.0053487
Parp3	38.4367	9.67109	67.2023	2.78407	1.58587	0.000455039	0.00536775
Lime1	97.875	128.059	67.6909	-0.918773	1.99112	0.000455744	0.0053727
Nipal4	9.72026	3.88209	15.5584	1.97534	0.992123	0.000456422	0.00537732
Txndc5	362.364	266.879	457.849	0.778461	2.55926	0.00045805	0.00539312
Lrrn3	625.611	779.445	471.776	-0.724223	2.79637	0.000460273	0.00541591
Mertk	13.9706	3.09972	24.8415	2.96253	1.14831	0.000463784	0.00545381
Podxl	139.631	80.546	198.717	1.30176	2.14529	0.000467612	0.00549539
Ect2	19.0741	6.61605	31.5321	2.2357	1.28271	0.000469551	0.00551474
Clstn2	268.89	337.238	200.541	-0.749576	2.42974	0.000470972	0.00552797
Mapk8ip2	755.103	954.858	555.349	-0.781781	2.87806	0.000471681	0.00553284
Gns	553.075	408.465	697.686	0.772219	2.74286	0.000472251	0.00553608
Klc2	502.096	627.457	376.735	-0.735814	2.70087	0.00047352	0.0055475
Ptprn2	585.561	726.988	444.134	-0.710808	2.76765	0.000476604	0.00558016
Gda	827.495	1101.84	553.15	-0.994042	2.91782	0.000478941	0.00560402
Ddx21	282.031	206.42	357.642	0.792638	2.45045	0.000479438	0.00560635
Slc32a1	447.116	643.526	250.707	-1.35965	2.65052	0.000479957	0.00560894
Rorb	262.179	386.299	138.06	-1.48375	2.41876	0.000482268	0.00562896
Myh10	1749.82	1296.2	2203.44	0.765421	3.24302	0.000482087	0.00562896
Ccdc114	4.11322	0.239759	7.98669	4.57296	0.624614	0.000484547	0.00565204
Kcnab2	181.038	230.611	131.464	-0.810318	2.25801	0.000484876	0.00565238
Ptgr2	110.623	60.8896	160.357	1.39555	2.04424	0.000489923	0.00570767
Chd2	315.985	228.019	403.95	0.824747	2.4998	0.000491277	0.00571991
Mgat5b	480.918	600.006	361.83	-0.729506	2.68216	0.000494984	0.0057595
Slc16a6	264.095	198.341	329.848	0.733528	2.42192	0.000495806	0.0057655
Meaf6	125.523	163.274	87.7711	-0.894718	2.09907	0.000496386	0.00576868
Htr3a	13.1049	20.5203	5.68953	-1.83255	1.12074	0.000502583	0.0058371
Slc2a6	51.1539	76.9433	25.3644	-1.59719	1.70973	0.00051058	0.00592632
Rusc1	795.063	999.84	590.287	-0.76018	2.90046	0.000516451	0.00598983
Zfp365	384.403	280.52	488.286	0.799407	2.5849	0.000516688	0.00598983
Hdac11	190.271	245.099	135.442	-0.85521	2.2796	0.000519666	0.00602063
Frk	4.095	0.554044	7.63595	3.56412	0.622732	0.000520866	0.00603083
Oprl1	227.666	290.39	164.941	-0.815661	2.35749	0.000521284	0.00603196
Slc45a1	135.983	175.729	96.2362	-0.868025	2.1338	0.00052377	0.006057
Sowaha	62.975	85.625	40.3249	-1.08447	1.79986	0.000524702	0.00606404
Mrc2	27.5098	14.4994	40.5202	1.47629	1.44106	0.000526171	0.00607729
Lingo1	901.554	1123.08	680.031	-0.7237	2.95504	0.000526642	0.00607901
Synpr	95.8172	125.672	65.9622	-0.928915	1.9819	0.000529569	0.00610904
Pnpla6	135.034	172.854	97.2151	-0.82965	2.13077	0.000534752	0.00616505
Cstb	84.2977	47.9917	120.604	1.32761	1.92633	0.000542577	0.00625143
Megf6	35.6122	20.8511	50.3733	1.2685	1.55282	0.00054328	0.00625569
Lamp2	453.448	204.217	702.68	1.78227	2.65662	0.000546991	0.00629458
Gba	144.031	97.9392	190.123	0.956263	2.15876	0.000548136	0.0063039
Egfr	64.1654	24.5517	103.779	2.07514	1.80798	0.000548717	0.00630673
Cxxc4	222.421	280.542	164.3	-0.771518	2.34737	0.000549989	0.00631363
Tbc1d2	16.3256	6.55378	26.0975	1.97718	1.21552	0.000549804	0.00631363
Irak1	96.5735	50.9992	142.148	1.47703	1.98531	0.000550926	0.00632054
Smim18	33.5423	49.9572	17.1274	-1.53887	1.52689	0.000553418	0.00634525
Elfn1	55.7685	75.4024	36.1345	-1.05916	1.74717	0.000555766	0.00636829
Msh6	187.73	136.318	239.142	0.810436	2.27376	0.000559036	0.00640186
Eva1b	7.4443	2.55252	12.3361	2.22909	0.877619	0.000561606	0.00642738
Abcg4	172.048	218.09	126.006	-0.790949	2.2359	0.000565006	0.00645844
Acad10	16.2545	6.02973	26.4793	2.11641	1.21364	0.000564663	0.00645844
Dtx3l	19.2673	8.11642	30.4182	1.89309	1.28707	0.000566708	0.00647395
Wisp2	11.2807	5.15166	17.4097	1.73731	1.05617	0.000567187	0.0064755
Spry2	180.19	129.858	230.522	0.82749	2.25597	0.000568601	0.00648771
Hspb8	113.13	27.6465	198.614	2.84032	2.05396	0.00057337	0.00653816
C1ra	3.06475	0.113181	6.01632	4.84251	0.50034	0.000573762	0.00653866
1190002N15Rik	181.632	130.651	232.612	0.831725	2.25943	0.000580193	0.00660795
Cd248	26.6061	8.95166	44.2605	2.29302	1.42661	0.000580625	0.00660887
Knstrn	20.8804	10.5561	31.2047	1.5547	1.32181	0.00058107	0.00660994
Kcnip4	78.2846	103.688	52.8809	-0.970098	1.89423	0.000581718	0.0066133
Il11ra1	20.8736	10.8421	30.9051	1.50261	1.32167	0.000582157	0.00661431
Gfra4	49.2892	68.8485	29.7299	-1.20876	1.69363	0.000584194	0.00663344
Klhl21	110.376	76.0273	144.725	0.927829	2.04327	0.000584787	0.00663617
Sync	14.8187	6.26099	23.3765	1.88389	1.17373	0.000585337	0.00663841
Fas	36.1399	13.1938	59.0859	2.15449	1.55919	0.000586872	0.0066518
Tead4	4.26419	0.567442	7.96094	3.59423	0.639904	0.000587235	0.00665192
Pard3b	55.127	18.0059	92.2481	2.35062	1.74215	0.000588285	0.0066598
Atp1b1	4293.23	5307.44	3279.02	-0.694735	3.63279	0.000592657	0.00670526
Matn3	7.79505	2.0649	13.5252	2.6539	0.897355	0.000593889	0.00671515
Dhx9	560.606	698.664	422.548	-0.725349	2.74874	0.000598063	0.0067583
Ank	466.15	585.557	346.743	-0.755772	2.66862	0.000598829	0.00676289
Myo1f	5.77733	1.65725	9.89742	2.50823	0.76918	0.000599418	0.00676547
Dpp6	409.014	511.326	306.703	-0.737213	2.61184	0.000600814	0.00677717
Ppp1r15a	229.259	166.438	292.079	0.810998	2.36052	0.000605027	0.00682018
Ccl9	12.8956	5.56041	20.2307	1.84468	1.1138	0.000605352	0.00682018
Chrm1	115.109	148.701	81.5183	-0.866415	2.06149	0.000606572	0.00682983
4932438H23Rik	5.63936	1.39614	9.88258	2.73817	0.758863	0.000607215	0.00683299
Mbnl1	184.286	133.321	235.252	0.818827	2.26573	0.000609073	0.00684588
Fosb	15.3595	6.7045	24.0146	1.82534	1.1892	0.000609089	0.00684588
Dusp1	103.848	70.5493	137.146	0.958021	2.01682	0.000612016	0.00687467
Osbpl10	37.9267	53.1372	22.7162	-1.22238	1.58009	0.000613154	0.00687924
Gucy1b3	800.257	1000.87	599.647	-0.738967	2.90328	0.000613123	0.00687924
Nrxn3	415.633	613.783	217.484	-1.49639	2.61881	0.000614624	0.00688752
Npr3	145.494	103.585	187.403	0.854704	2.16314	0.000614503	0.00688752
Zbed3	87.9303	61.1026	114.758	0.908187	1.94463	0.000615601	0.00689436
Rilpl1	73.0357	48.5252	97.5462	1.00586	1.86413	0.000616931	0.00690514
Adamtsl1	28.7955	16.589	41.002	1.30031	1.46083	0.000620584	0.00694191
Samd14	740.31	925.553	555.067	-0.73755	2.86947	0.000621398	0.00694688
Cdkn2b	44.2054	19.7617	68.6492	1.79135	1.64646	0.000622756	0.00695793
Wsb2	1146.35	1429.98	862.713	-0.728978	3.05935	0.00062407	0.00696848
BC068157	369.176	459.822	278.53	-0.723038	2.56735	0.000629166	0.00701705
Fzd6	29.7306	11.7366	47.7246	2.0145	1.47466	0.000628862	0.00701705
Slfn5	5.59622	0.366338	10.8261	4.55026	0.755587	0.00063204	0.00704492
Gnl3	99.0402	67.9089	130.171	0.937724	1.99625	0.000634075	0.00705925
Tor3a	61.4157	20.2634	102.568	2.33393	1.78899	0.000634033	0.00705925
Adam22	543.96	723.064	364.857	-0.986596	2.73565	0.000635961	0.00707606
Slc3a1	270.714	356.871	184.557	-0.950957	2.43267	0.000636704	0.00708013
Cnih3	186.062	236.16	135.964	-0.796086	2.26989	0.000640738	0.00712079
Foxn2	61.0131	39.4129	82.6134	1.0658	1.78613	0.000643712	0.00714961
Fam110b	235.752	298.321	173.183	-0.784215	2.37264	0.000645761	0.00716814
Islr2	2007.48	2482.81	1532.14	-0.696388	3.30267	0.000648399	0.00719046
Cxxc5	130.277	95.3094	165.245	0.793278	2.1152	0.000648536	0.00719046
Eid1	2628.51	3288.17	1968.84	-0.739913	3.41973	0.000654696	0.00725448
Tnfrsf1b	19.3762	6.16343	32.5889	2.38378	1.2895	0.000655673	0.00726103
Tmem68	151.506	194.533	108.48	-0.842002	2.18072	0.00065742	0.00727181
Lrrc16b	245.557	313.186	177.928	-0.815374	2.39033	0.000657391	0.00727181
Psat1	425.526	224.521	626.532	1.48013	2.62903	0.000662882	0.00732792
Itgam	10.6622	4.44158	16.8829	1.90281	1.0319	0.000663638	0.00733197
Plekhf1	10.6001	2.79075	18.4095	2.67875	1.02939	0.000666492	0.00735918
Tmem98	17.508	8.24078	26.7752	1.68802	1.24571	0.000667931	0.00737074
Ugt1a10	13.7878	6.08012	21.4956	1.80503	1.14263	0.000669512	0.00737953
Ugt1a9	13.7878	6.08012	21.4956	1.80503	1.14263	0.000669512	0.00737953
Spred1	535.374	398.137	672.612	0.756361	2.72874	0.000672628	0.00740955
Marc2	98.9622	68.2742	129.65	0.924212	1.99591	0.000677665	0.00746066
Nucb2	29.651	43.1287	16.1734	-1.40948	1.4735	0.000679	0.00747098
Tox	61.7616	83.2303	40.2928	-1.04474	1.79142	0.000685097	0.00753366
Cldn2	7.99783	2.206	13.7897	2.59055	0.908368	0.000687975	0.00756089
Kndc1	200.81	252.633	148.987	-0.761456	2.303	0.000689166	0.00756957
Ostf1	30.4716	17.5739	43.3693	1.29838	1.48532	0.000695062	0.00762987
Cdk2	21.7884	8.45194	35.1249	2.04227	1.34021	0.000699721	0.00767653
Rbm20	26.8639	15.362	38.3657	1.31485	1.43078	0.000707259	0.00775471
Apba2	647.065	802.132	491.999	-0.705071	2.81102	0.000707844	0.00775661
Sept5	2126.48	2631.23	1621.72	-0.698185	3.32768	0.000710368	0.00777915
Fam171a2	1184.41	1458.48	910.344	-0.67992	3.07354	0.000710729	0.00777915
Kif23	8.61177	2.91732	14.3062	2.25535	0.940106	0.000711649	0.0077847
Irf2bp2	307.842	231.25	384.434	0.733037	2.48847	0.000712331	0.00778762
Mtfr1	62.1362	42.0596	82.2127	0.965254	1.79404	0.00071724	0.00783675
Lphn1	2536.01	3117.41	1954.61	-0.673437	3.40417	0.000717802	0.00783833
Prrt3	93.4635	121.714	65.2132	-0.89923	1.97111	0.000718957	0.00784639
Lilrb4	14.2822	3.48799	25.0765	2.81083	1.15783	0.000720209	0.0078555
Lrdd	24.0551	13.5576	34.5525	1.34325	1.38301	0.000725766	0.00791152
Gsta4	41.6992	10.1702	73.2281	2.8359	1.62117	0.00072934	0.00794588
Eno2	619.164	814.754	423.575	-0.943586	2.79188	0.000733295	0.00798435
Rasgrp3	4.75798	0.941881	8.57407	3.05752	0.686455	0.000734246	0.00799008
Spata6	32.8257	11.7805	53.8709	2.18358	1.51754	0.000735525	0.00799937
Npr2	78.1759	46.2587	110.093	1.24912	1.89363	0.000737421	0.00801536
Gria4	385.82	479.477	292.162	-0.714499	2.5865	0.000738906	0.00802686
Glcci1	250.455	328.599	172.312	-0.930907	2.3989	0.000740825	0.00804307
Ttyh2	59.1437	28.6583	89.629	1.6416	1.77264	0.000741773	0.00804871
Dok4	445.267	559.928	330.606	-0.759949	2.64872	0.000743019	0.00805758
Ddx58	22.911	7.26818	38.5539	2.39123	1.36194	0.000743711	0.00806043
Egr3	21.7597	32.0407	11.4787	-1.47293	1.33964	0.000746358	0.00808448
Cdca3	17.1457	9.14554	25.1458	1.44922	1.23668	0.000750802	0.00812793
Sgsm1	172.112	218.503	125.722	-0.796927	2.23606	0.000754435	0.00815944
Sh3pxd2b	480.804	358.71	602.898	0.748932	2.68206	0.00075458	0.00815944
Chst3	14.1863	4.17349	24.1991	2.50741	1.15492	0.000757483	0.00818612
Arrb1	1140.29	1408.75	871.829	-0.692236	3.05705	0.000760712	0.00821164
2610034B18Rik	43.8046	27.4866	60.1226	1.12634	1.64251	0.000760717	0.00821164
Nefh	40.2466	56.0842	24.4089	-1.19686	1.60581	0.000761935	0.00822008
Vash1	1036.88	1281.26	792.486	-0.693042	3.01577	0.000768632	0.00828282
Cxcl16	11.3787	4.956	17.8014	1.824	1.05989	0.000768472	0.00828282
Dhrs4	6.21185	1.3265	11.0972	2.97259	0.800156	0.000772497	0.00831971
Prkcb	1122.42	1381.13	863.718	-0.677155	3.0502	0.000775064	0.00834258
Gabrb3	1734.04	2145.24	1322.85	-0.697449	3.23908	0.000776035	0.00834826
Apoe	1766.26	870.458	2662.06	1.61258	3.24708	0.000776536	0.00834887
Irf7	4.29252	0.647411	7.93764	3.4268	0.642714	0.000780636	0.00838816
Samd9l	29.3643	16.5302	42.1983	1.34679	1.4693	0.000787725	0.0084595
Ptch1	56.6479	37.4307	75.8651	1.01727	1.75395	0.000789723	0.00847612
Nfic	220.08	157.793	282.366	0.839133	2.34278	0.000794047	0.00851767
Atp6v0a1	1154.97	1417.85	892.086	-0.668389	3.06261	0.000795626	0.00852975
Rasgrp2	123.613	184.591	62.634	-1.55779	2.09241	0.00079738	0.00854219
Zbtb20	20.4449	9.76917	31.1206	1.6615	1.3127	0.000797694	0.00854219
Lhpp	65.554	87.4648	43.6432	-1.00129	1.81726	0.000803446	0.00859888
Lage3	42.1918	26.0489	58.3347	1.16007	1.62626	0.000804881	0.00860934
Zfyve27	241.167	302.064	180.271	-0.744367	2.3825	0.000808145	0.00863934
Kcnq2	412.439	508.931	315.948	-0.687612	2.61547	0.000809781	0.00865192
Ramp3	29.3005	42.4128	16.1881	-1.38408	1.46835	0.000813661	0.00868843
Tmem245	212.621	138.475	286.766	1.04972	2.32781	0.000818044	0.00873029
Sh3tc1	2.37217	0	4.74433	5.59823	0.393078	0.000821828	0.00876569
Dbndd1	118.01	152.742	83.2774	-0.874312	2.07229	0.000827617	0.00882244
Sptbn4	292.053	377.262	206.844	-0.866708	2.46561	0.000828542	0.0088273
Zcchc18	1228.19	1518.77	937.608	-0.695787	3.0893	0.000829798	0.00883568
Camkk2	456.588	567.124	346.052	-0.712511	2.65962	0.000837675	0.00891451
Npvf	7.30372	2.25652	12.3509	2.40153	0.86945	0.000839956	0.00893373
Slc39a3	403.023	500.966	305.08	-0.715341	2.60544	0.00084402	0.00897188
Mns1	5.478	1.39614	9.55985	2.69075	0.746478	0.000847232	0.00900094
3110035E14Rik	143.431	188.564	98.2978	-0.939119	2.15695	0.000850248	0.0090228
Rgs16	78.2524	54.8744	101.63	0.887921	1.89405	0.000849961	0.0090228
Dnase2a	9.52941	4.08335	14.9755	1.84947	0.9836	0.000851838	0.00903458
Gprc5c	8.44597	3.27278	13.6192	2.02418	0.931761	0.000862598	0.00914354
Arx	205.894	263.428	148.36	-0.827883	2.31385	0.000873683	0.00925583
Lancl2	582.376	724.567	440.186	-0.718878	2.76528	0.000875158	0.00926624
Tbrg1	185.838	136.97	234.706	0.776557	2.26937	0.000877051	0.00928106
Pnpla3	41.8002	58.4895	25.1109	-1.2166	1.62222	0.000879419	0.00930089
Cdc14a	6.67214	1.89548	11.4488	2.53294	0.830726	0.000883501	0.00933881
Kcns2	99.4325	136.528	62.3373	-1.12977	1.99796	0.000888782	0.00937944
Rasgef1a	111.927	144.252	79.6023	-0.856902	2.04932	0.000888309	0.00937944
Gas7	1496.82	1834.35	1159.29	-0.661974	3.1752	0.000888841	0.00937944
Ddn	926.89	1143.75	710.028	-0.68775	2.96708	0.000898403	0.00947503
Syndig1	82.2081	107.924	56.4921	-0.932682	1.91544	0.000898995	0.00947596
Crot	62.9602	35.1166	90.8037	1.36808	1.79976	0.00090247	0.00950726
Ptms	2941.37	3623.01	2259.73	-0.681015	3.46856	0.000904428	0.00952256
Ajap1	145.151	186.702	103.601	-0.849085	2.16212	0.000906775	0.00954193
Uchl1	1454.03	2023.99	884.071	-1.19487	3.1626	0.000912674	0.00959864
Bcl11b	651.359	847.253	455.465	-0.895307	2.81389	0.000913281	0.00959966
Trp73	26.4548	15.9818	36.9279	1.20318	1.42414	0.00091729	0.00963641
Gabrg2	588.822	729.477	448.166	-0.702705	2.77006	0.000917919	0.00963764
Adora2a	44.1501	68.9394	19.3607	-1.82685	1.64591	0.000921092	0.00966017
Prkd1	40.1667	25.0261	55.3074	1.14089	1.60495	0.000920901	0.00966017
Trpm2	32.9231	46.2882	19.5581	-1.23863	1.51882	0.000922651	0.00967113
Cybb	35.9379	13.9126	57.9632	2.0509	1.55676	0.000925496	0.00969555
Nr1d1	539.366	673.453	405.279	-0.732521	2.73196	0.000928967	0.00972649
Cadm2	1682.47	2169.88	1195.05	-0.860485	3.22597	0.000934918	0.00978336
BC037034	372.078	463.737	280.418	-0.725527	2.57075	0.0009391	0.00980531
Atp1a3	4952.47	6035.51	3869.44	-0.641338	3.69483	0.000939017	0.00980531
Wnt5b	14.9151	7.50684	22.3235	1.55964	1.17653	0.00093856	0.00980531
4921536K21Rik	8.72662	3.45421	13.999	1.98799	0.945794	0.000937918	0.00980531
Mppe1	126.96	164.058	89.8624	-0.86769	2.10401	0.000943947	0.00985045
Pnrc2	258.903	166.642	351.164	1.07494	2.4133	0.000947316	0.00987466
Slco1a4	10.5494	3.83548	17.2633	2.14143	1.02732	0.000946914	0.00987466
Lrrtm1	357.339	447.585	267.092	-0.744606	2.5532	0.000949432	0.00988576
5930403L14Rik	159.266	42.6732	275.858	2.68967	2.20239	0.000949307	0.00988576
Mapk8ip1	1636.77	2009.68	1263.87	-0.669074	3.21402	0.000952024	0.00990726
Tmem229b	552.013	682.955	421.071	-0.697595	2.74203	0.000955067	0.00993287
Lrrc57	82.0153	57.6855	106.345	0.881329	1.91442	0.000955855	0.00993287
Pacsin2	141.064	74.4144	207.714	1.4797	2.14972	0.000956069	0.00993287
Casp7	51.0537	34.6128	67.4946	0.96144	1.70888	0.000956604	0.00993295
Tmx3	249.657	188.728	310.585	0.718377	2.39752	0.00095715	0.00993314
Adcy1	4549.5	6292.9	2806.1	-1.16513	3.65797	0.000958935	0.00994617
Haus2	95.5666	66.9217	124.212	0.891261	1.98076	0.000964324	0.00999656

## Sheet: Fenamidone_4reps_DESeq
Gene Symbol	baseMean	MeanVehicle	MeanFenamidone	log2FoldChange	log10basemean	pval	padj
Hbegf	417.524	108.38	726.667	2.74406	2.62079	9.58e-19	1.77e-14
Lrp2	120.569	22.7271	218.41	3.25888	2.08159	3.22e-17	2.98e-13
Tln1	384.224	110.094	658.354	2.57904	2.5847	6.24e-16	3.85e-12
Gm5424	781.293	268.745	1293.84	2.26693	2.89287	6.23e-15	2.63e-11
Gad2	179.389	309.555	49.2241	-2.6503	2.25404	7.1e-15	2.63e-11
Gdf15	58.5208	9.84541	107.196	3.43142	1.76805	4.07e-14	1.26e-10
Srxn1	615.647	214.888	1016.41	2.24129	2.7894	6.06e-14	1.6e-10
F3	191.657	58.7526	324.561	2.46376	2.28275	4.45e-13	1.03e-09
Slc12a4	206.349	59.2316	353.466	2.57511	2.31481	6.77e-13	1.39e-09
F2r	759.012	301.566	1216.46	2.01178	2.88031	3.92e-12	7.26e-09
Tnc	564.713	130.628	998.798	2.93377	2.7519	2.13e-11	3.58e-08
Tead1	575.467	225.68	925.254	2.03509	2.7601	2.62e-11	3.89e-08
Gpr88	237.092	392.718	81.4648	-2.26784	2.3751	2.73e-11	3.89e-08
Ptpn14	332.398	128.543	536.253	2.05981	2.52179	5.09e-11	6.74e-08
Msn	1091.77	358.482	1825.06	2.34764	3.03817	6.37e-11	7.87e-08
Flna	2798.06	1260.14	4335.97	1.78269	3.44687	6.91e-11	7.99e-08
Narf	277.659	452.695	102.622	-2.14011	2.44367	7.75e-11	8.44e-08
Hspg2	595.338	107.889	1082.79	3.32592	2.77484	8.26e-11	8.49e-08
Lama5	391.692	86.5539	696.831	3.00768	2.59306	2.08e-10	1.92e-07
Atf5	486.697	208.362	765.032	1.87593	2.68735	2.03e-10	1.92e-07
Actn1	429.006	146.057	711.955	2.28448	2.63256	2.25e-10	1.99e-07
Itgav	415.689	171.968	659.409	1.93841	2.61887	2.67e-10	2.25e-07
Vasn	164.661	59.0099	270.313	2.19369	2.21686	2.86e-10	2.3e-07
Tpm4	598.138	265.548	930.727	1.809	2.77687	4.4e-10	3.39e-07
Eif4ebp1	73.6776	21.9194	125.436	2.51125	1.86792	7.14e-10	5.29e-07
Csf1	803.081	256.46	1349.7	2.39538	2.90481	1.13e-09	8.07e-07
Txnrd1	891.212	416.573	1365.85	1.71292	2.95003	1.42e-09	9.49e-07
Pgm2l1	2228.85	3485.16	972.539	-1.84129	3.3481	1.43e-09	9.49e-07
Pdlim5	497.481	195.108	799.854	2.0349	2.69686	1.76e-09	1.13e-06
Fat1	1436.57	684.386	2188.76	1.67709	3.15736	1.92e-09	1.18e-06
Grik3	275.077	453.784	96.3695	-2.23418	2.43961	2.02e-09	1.2e-06
Fn1	1274.34	305.932	2242.75	2.87358	3.10532	2.66e-09	1.54e-06
P2ry2	53.0955	13.4916	92.6995	2.7714	1.72588	2.97e-09	1.62e-06
Amotl2	431.35	196.662	666.038	1.75937	2.63493	2.97e-09	1.62e-06
Myof	56.3221	7.65403	104.99	3.76054	1.75145	3.09e-09	1.63e-06
Kif1c	478.584	174.291	782.878	2.16665	2.68005	3.26e-09	1.68e-06
Kcnv1	138.241	223.668	52.8142	-2.08028	2.14095	3.51e-09	1.76e-06
Elovl1	61.0567	17.3592	104.754	2.58632	1.78644	4.51e-09	2.2e-06
Tmbim1	101.515	32.6839	170.347	2.37826	2.00696	5.96e-09	2.83e-06
Ajuba	149.532	52.4897	246.575	2.22976	2.17502	8.34e-09	3.86e-06
Vcl	307.494	116.601	498.388	2.09475	2.48798	8.86e-09	4e-06
Tgfb2	269.793	119.057	420.529	1.81968	2.43119	9.58e-09	4.12e-06
Sv2b	464.11	721.775	206.444	-1.8053	2.66671	9.35e-09	4.12e-06
Dnm3	398.968	610.836	187.1	-1.70644	2.60105	1.11e-08	4.68e-06
Flnb	706.494	229.752	1183.24	2.36408	2.84917	1.24e-08	4.97e-06
Adarb2	42.451	76.6073	8.29456	-3.19184	1.62891	1.22e-08	4.97e-06
Rian	1058.74	1638.05	479.419	-1.77241	3.02483	1.5e-08	5.89e-06
Mapkapk3	65.5587	21.6914	109.426	2.32944	1.81729	1.78e-08	6.87e-06
Caskin2	78.2459	26.3951	130.097	2.29689	1.89402	2.07e-08	7.8e-06
Ctsd	2474.82	1221.67	3727.98	1.60946	3.39356	2.15e-08	7.95e-06
Camk4	984.66	1479.04	490.278	-1.59279	2.99333	2.25e-08	8.16e-06
Myh9	551.785	158.9	944.67	2.57093	2.74185	2.68e-08	9.2e-06
Eda2r	281.913	126.883	436.944	1.78314	2.45027	2.65e-08	9.2e-06
Rph3a	155.676	249.145	62.2069	-2.0001	2.1925	2.65e-08	9.2e-06
Itga7	48.2466	13.7789	82.7144	2.57699	1.68437	2.88e-08	9.69e-06
Ccng1	2701.39	1392.32	4010.45	1.5262	3.4316	2.94e-08	9.72e-06
Asah1	224.911	101.805	348.017	1.77234	2.3522	3.2e-08	1.04e-05
Lrrk1	88.2079	25.8481	150.568	2.53767	1.946	4.18e-08	1.33e-05
Itgb1	1363.46	653.766	2073.15	1.66483	3.13467	4.73e-08	1.48e-05
Acadl	106.118	38.1911	174.046	2.18521	2.0262	5.16e-08	1.59e-05
Tgfb3	239.575	80.6117	398.538	2.30423	2.37962	5.6e-08	1.7e-05
Tnfrsf10b	77.1163	27.9632	126.269	2.1709	1.88771	6.48e-08	1.94e-05
Nap1l2	198.772	316.271	81.273	-1.95899	2.29857	6.64e-08	1.95e-05
Efemp1	56.0394	17.6394	94.4395	2.41396	1.74927	6.98e-08	2.02e-05
St8sia3	438.665	658.531	218.799	-1.58921	2.64223	7.71e-08	2.2e-05
Icam1	222.116	84.7917	359.44	2.08246	2.34677	8.05e-08	2.22e-05
Kcnh3	79.0853	129.51	28.6602	-2.17204	1.89864	7.97e-08	2.22e-05
Ppm1e	854.333	1273.15	435.513	-1.5474	2.93168	8.44e-08	2.3e-05
Nuak2	125.373	51.3899	199.356	1.95371	2.09855	8.99e-08	2.41e-05
Cdkn1a	1066.18	505.821	1626.53	1.6849	3.02787	9.11e-08	2.41e-05
Igdcc4	496.09	246.85	745.33	1.59385	2.69565	9.77e-08	2.49e-05
Lsm11	514.262	774.651	253.873	-1.60906	2.71127	9.83e-08	2.49e-05
Dlx1as	71.916	120.95	22.8822	-2.39701	1.85743	9.57e-08	2.49e-05
Acta2	1551.07	263.556	2838.59	3.4285	3.19066	1.07e-07	2.67e-05
Smpd3	873.625	1296.3	450.951	-1.52315	2.94137	1.1e-07	2.71e-05
Axl	195.837	69.6102	322.064	2.20836	2.29212	1.13e-07	2.72e-05
Sdc1	215.315	102.667	327.963	1.6746	2.33328	1.12e-07	2.72e-05
Tubb6	321.05	119.535	522.566	2.12725	2.50671	1.21e-07	2.85e-05
Cd151	428.86	171.677	686.042	1.99797	2.63242	1.22e-07	2.85e-05
Col12a1	264.789	85.0177	444.559	2.38517	2.42306	1.24e-07	2.86e-05
Slc3a2	816.813	427.63	1206	1.49557	2.91218	1.3e-07	2.98e-05
Vsnl1	457.123	697.462	216.784	-1.6854	2.66013	1.34e-07	3.04e-05
Slc32a1	160.978	245.386	76.5704	-1.6789	2.20704	1.39e-07	3.11e-05
Gls	590.01	882.628	297.391	-1.56913	2.77093	1.53e-07	3.37e-05
Lrp5	64.3001	23.7005	104.9	2.14132	1.80889	1.8e-07	3.93e-05
Itga3	269.015	85.4854	452.545	2.40294	2.42994	2.32e-07	4.94e-05
Ctsl	792.304	404.737	1179.87	1.54334	2.89895	2.35e-07	4.94e-05
Fam178a	528.82	277.252	780.387	1.49266	2.72339	2.33e-07	4.94e-05
Maff	83.953	25.018	142.888	2.5091	1.92455	2.47e-07	5.14e-05
Lhfp	307.91	155.582	460.237	1.56409	2.48856	2.76e-07	5.68e-05
Thbs1	1826.24	514.147	3138.32	2.60951	3.26158	3.03e-07	6.12e-05
Bhlhe41	70.3838	25.5621	115.206	2.16775	1.84809	3.04e-07	6.12e-05
Mdk	86.9542	33.2099	140.699	2.07961	1.93979	3.19e-07	6.35e-05
Scn2a1	766.408	1130.66	402.156	-1.49111	2.88452	3.39e-07	6.69e-05
Plekha7	80.8592	33.1717	128.547	1.95105	1.90827	3.52e-07	6.86e-05
Plekhg2	261.179	85.4643	436.894	2.35253	2.4171	3.57e-07	6.89e-05
Tuft1	41.4088	11.7949	71.0226	2.57997	1.61814	3.69e-07	7.04e-05
Anxa3	133.221	21.9075	244.534	3.47456	2.1249	4.01e-07	7.39e-05
Lrrk2	31.6088	7.91198	55.3056	2.7898	1.50118	4.07e-07	7.39e-05
Uap1l1	68.1078	20.8434	115.372	2.46298	1.83383	4e-07	7.39e-05
Fbn1	95.8555	32.2333	159.478	2.30316	1.98207	4.06e-07	7.39e-05
Cald1	1160.68	478.131	1843.23	1.94653	3.06475	3.96e-07	7.39e-05
Camta1	674.931	1011.24	338.624	-1.57808	2.82932	4.25e-07	7.64e-05
Lamc1	795.613	328.477	1262.75	1.94238	2.90076	4.46e-07	7.94e-05
Fbxo9	89.5448	146.795	32.2944	-2.18097	1.95253	4.92e-07	8.67e-05
Daam2	165.06	66.8587	263.262	1.9757	2.21791	4.97e-07	8.69e-05
Acadvl	181.646	91.2122	272.079	1.57568	2.25946	5.04e-07	8.72e-05
Ass1	46.7277	10.22	83.2354	3.01349	1.6705	5.16e-07	8.85e-05
AF357359	79.1407	127.04	31.2414	-2.02027	1.89895	5.27e-07	8.95e-05
Cpeb1	70.8626	25.6826	116.043	2.17143	1.85103	5.46e-07	9.19e-05
Slc12a5	402.828	607.341	198.315	-1.61422	2.60523	5.7e-07	9.51e-05
Bcl11b	387.575	572.825	202.325	-1.50096	2.58847	6.04e-07	9.99e-05
Cd63	81.6178	26.8286	136.407	2.34176	1.91232	6.31e-07	0.000101576
Phlda3	335.746	134.4	537.092	1.99783	2.52614	6.26e-07	0.000101576
Gad1	256.896	411.746	102.047	-2.01146	2.40993	6.28e-07	0.000101576
Serpini1	505.696	756.217	255.176	-1.56694	2.70398	6.39e-07	0.00010205
Ccdc141	42.0718	11.3814	72.7622	2.66587	1.62502	6.49e-07	0.000102699
Adamts5	52.5707	19.3543	85.7871	2.14235	1.72157	6.68e-07	0.000104614
Ssfa2	222.275	105.451	339.098	1.68419	2.34709	6.72e-07	0.000104614
Xkr4	196.237	294.927	97.5483	-1.59518	2.293	6.99e-07	0.000106919
Nxph2	52.5795	92.794	12.3649	-2.89771	1.72164	6.96e-07	0.000106919
9930013L23Rik	388.201	131.08	645.322	2.2987	2.58917	7.15e-07	0.000107621
Nxph1	93.3793	163.683	23.0758	-2.82109	1.97072	7.13e-07	0.000107621
Tpp1	281.715	122.856	440.575	1.84158	2.44996	7.41e-07	0.000110086
Pcdh19	423.478	627.944	219.013	-1.51919	2.62693	7.43e-07	0.000110086
Flnc	150.763	31.0102	270.515	3.12078	2.17858	7.58e-07	0.000111303
Abca1	866.76	406.283	1327.24	1.70762	2.93795	8.43e-07	0.000122907
Itga5	46.5078	6.13883	86.8768	3.80128	1.66846	8.9e-07	0.000128673
Lif	42.9197	14.6111	71.2282	2.27756	1.63367	9.15e-07	0.00013136
Arhgap18	80.1932	32.2212	128.165	1.98858	1.90468	9.54e-07	0.0001358
Syt1	1868.54	2911.75	825.321	-1.81873	3.27152	1.02e-06	0.000143507
Kdelc2	92.5178	38.8483	146.187	1.90917	1.96669	1.04e-06	0.000145638
Syp	1676.33	2461.06	891.603	-1.4647	3.22439	1.05e-06	0.000146082
Tagln	1142.14	251.936	2032.34	3.01151	3.05776	1.09e-06	0.00015064
Gss	58.3891	21.6909	95.0873	2.12705	1.76707	1.12e-06	0.000153857
Pcyt1b	440.736	653.013	228.459	-1.51477	2.64428	1.15e-06	0.000157113
Amotl1	298.159	132.833	463.485	1.80213	2.47459	1.17e-06	0.000158234
Fermt2	297.289	157.323	437.255	1.47416	2.47332	1.25e-06	0.000167956
Wls	466.813	256.867	676.758	1.39727	2.66924	1.27e-06	0.000169522
Lgals3	80.6364	13.2641	148.009	3.47022	1.90707	1.31e-06	0.000173505
Cdc42ep1	150.817	59.6204	242.014	2.01939	2.17874	1.34e-06	0.000176208
Samd4	223.001	109.35	336.652	1.62141	2.3485	1.43e-06	0.00018575
Aldh4a1	203.623	101.815	305.431	1.58395	2.30904	1.43e-06	0.00018575
Fkbp9	492.844	222.2	763.489	1.78029	2.6928	1.48e-06	0.000187483
Wnk1	1353.53	751.933	1955.12	1.37847	3.1315	1.49e-06	0.000187483
Sprn	227.341	346.309	108.373	-1.67514	2.35687	1.49e-06	0.000187483
Spock3	179.369	309.357	49.3806	-2.6448	2.25399	1.48e-06	0.000187483
Zfp36l2	210.415	80.9995	339.831	2.06748	2.32328	1.56e-06	0.000191924
Cln5	120.974	47.8674	194.081	2.01727	2.08305	1.54e-06	0.000191924
Serpine2	533.7	290.206	777.193	1.42088	2.72738	1.55e-06	0.000191924
Dzank1	207.095	302.01	112.179	-1.42798	2.31638	1.57e-06	0.000192069
Camk2a	597.13	874.416	319.844	-1.45067	2.77614	1.64e-06	0.000199311
Pqlc3	67.4673	25.2974	109.637	2.1113	1.82974	1.69e-06	0.000204575
Shank1	577.622	866.272	288.972	-1.58356	2.76172	1.72e-06	0.000206308
Lats2	489.933	190.527	789.339	2.05008	2.69023	1.77e-06	0.00021117
Piezo1	268.987	87.9774	449.998	2.35339	2.42989	1.81e-06	0.000214543
Tuba4a	265.115	399.011	131.218	-1.60372	2.4236	1.86e-06	0.000219036
Mllt11	2372.36	3438.42	1306.3	-1.39619	3.3752	1.89e-06	0.000221506
Notch1	201.085	85.5407	316.63	1.88688	2.3036	1.92e-06	0.000223799
Cd68	72.4175	17.6826	127.152	2.83916	1.86044	1.97e-06	0.000225673
Col4a5	301.749	101.084	502.413	2.31217	2.47979	1.97e-06	0.000225673
Cnr1	755.43	1083.87	426.988	-1.34372	2.87825	1.96e-06	0.000225673
Notch3	161.045	63.6995	258.391	2.01849	2.20722	2.02e-06	0.000229361
Fam163b	258.62	381.576	135.664	-1.49125	2.41283	2.1e-06	0.000236623
Atf3	38.2769	12.3079	64.246	2.3746	1.58407	2.29e-06	0.000256392
Fgfr3	207.531	105.699	309.362	1.54844	2.31729	2.48e-06	0.000276891
Dpp10	139.181	215.5	62.8613	-1.77582	2.14389	2.6e-06	0.000287733
Ephx1	496.404	203.083	789.724	1.95875	2.69592	2.62e-06	0.000288839
Cyr61	822.94	224.756	1421.12	2.66006	2.91542	2.68e-06	0.000293535
Tnfrsf12a	171.937	36.1227	307.752	3.08727	2.23562	2.72e-06	0.000295557
Slc5a3	631.232	357.15	905.314	1.34164	2.80026	2.73e-06	0.000295557
Ahnak	707.199	190.393	1224	2.68392	2.8496	2.79e-06	0.000296409
Snx33	117.368	41.6507	193.085	2.21011	2.06992	2.8e-06	0.000296409
Csrnp3	730.779	1041.6	419.96	-1.31027	2.86385	2.78e-06	0.000296409
Elavl2	401.885	596.764	207.006	-1.52703	2.60421	2.77e-06	0.000296409
Itga6	370.134	192.729	547.54	1.50591	2.56848	2.82e-06	0.00029711
Atl1	191.23	284.477	97.9838	-1.53673	2.28178	3.02e-06	0.00031536
Hmox1	709.175	99.932	1318.42	3.72038	2.85081	3.07e-06	0.000317251
Kirrel	236.21	96.2436	376.176	1.96553	2.37348	3.05e-06	0.000317251
Ctnna1	537.129	223.433	850.825	1.92855	2.73016	3.22e-06	0.000330937
Myl12a	323.644	109.302	537.985	2.29819	2.5102	3.33e-06	0.000340686
Cdkl2	284.472	420.227	148.718	-1.49797	2.45419	3.37e-06	0.000343134
Plcb3	51.1658	16.9664	85.3651	2.32418	1.70983	3.42e-06	0.000346273
Klf3	110.321	54.677	165.964	1.6001	2.04305	3.51e-06	0.000353592
Mpp6	302.827	168.002	437.651	1.38077	2.48134	3.59e-06	0.000359297
Nap1l3	207.576	304.757	110.395	-1.46415	2.31739	3.61e-06	0.000359297
Mturn	465.588	678.817	252.358	-1.42719	2.66809	3.65e-06	0.000360182
Prkcg	63.917	101.308	26.526	-1.92926	1.8063	3.66e-06	0.000360182
Gpx1	368.054	185.299	550.81	1.57118	2.56603	3.69e-06	0.000361454
Acsbg1	156.69	72.2451	241.134	1.73747	2.19532	3.85e-06	0.000374666
Lima1	187.315	69.9196	304.711	2.12209	2.2728	3.88e-06	0.000376286
Rimkla	109.256	163.962	54.5497	-1.58596	2.03884	4.05e-06	0.0003884
D130043K22Rik	76.7877	119.744	33.8314	-1.82046	1.88586	4.04e-06	0.0003884
Il1rap	78.48	33.6014	123.358	1.87314	1.89531	4.12e-06	0.000393168
Inf2	102.288	47.0526	157.523	1.74107	2.01025	4.15e-06	0.000394267
Lzts1	74.0556	119.629	28.4823	-2.06658	1.87014	4.51e-06	0.000425824
Cyba	20.7649	3.84343	37.6864	3.26034	1.31942	4.64e-06	0.00043576
Bnip3	245.731	389.009	102.453	-1.92381	2.39064	4.7e-06	0.000439578
Slc8a3	61.4352	100.563	22.3077	-2.16746	1.78912	4.73e-06	0.00043995
Npnt	234.09	132.744	335.437	1.33673	2.36957	4.79e-06	0.000443713
Gxylt2	34.3472	9.87748	58.8169	2.56193	1.53715	4.85e-06	0.000446299
Gpnmb	296.42	39.8483	552.991	3.79131	2.47205	5.06e-06	0.000463068
Vgll3	138.314	45.3378	231.289	2.34836	2.14118	5.08e-06	0.000463068
Lipa	127.583	59.9807	195.186	1.70062	2.10613	5.22e-06	0.000473973
Nefl	530.501	776.764	284.238	-1.45006	2.72477	5.33e-06	0.000481773
Ccnd3	207.154	93.2339	321.074	1.78288	2.3165	5.37e-06	0.000482182
Gstm1	331.982	130.548	533.415	2.02985	2.52124	5.58e-06	0.000496761
Syn2	517.214	743.523	290.905	-1.35353	2.71375	5.58e-06	0.000496761
Phldb2	73.7356	25.5179	121.953	2.25229	1.86827	5.62e-06	0.000497937
Agap2	1254.33	1825.01	683.65	-1.41644	3.09845	5.93e-06	0.000522569
Plxnb2	1268.58	577.623	1959.53	1.76213	3.10335	6.1e-06	0.000535076
Ypel1	259.17	397.806	120.535	-1.72178	2.41375	6.23e-06	0.000544059
Grn	434.042	223.891	644.193	1.52428	2.63763	6.35e-06	0.000551796
Cd81	957.181	564.46	1349.9	1.25776	2.98104	6.53e-06	0.000565164
Gprasp1	1852.17	2633.13	1071.21	-1.29746	3.2677	6.61e-06	0.000568886
Tbc1d16	1477.02	2086.55	867.497	-1.26609	3.16942	6.81e-06	0.000584056
Lgi1	91.0548	144.548	37.5615	-1.94139	1.95978	6.87e-06	0.000586224
Eln	59.3724	24.3223	94.4225	1.95246	1.77432	6.93e-06	0.000588543
Nav1	1397.58	1934.26	860.9	-1.16777	3.14541	6.97e-06	0.000589364
Sgms2	39.4674	13.5113	65.4234	2.2672	1.59734	7.09e-06	0.00059622
Nqo1	27.6275	8.52123	46.7337	2.44158	1.44291	7.19e-06	0.000599965
Frmd8	131.364	57.2886	205.44	1.84058	2.11881	7.19e-06	0.000599965
Tcirg1	50.9637	10.8591	91.0683	3.0564	1.70811	7.32e-06	0.000607779
Adamts1	386.817	181.025	592.609	1.71034	2.58762	7.63e-06	0.000630197
Epha2	56.6427	10.4788	102.807	3.28209	1.75391	7.75e-06	0.000637798
Cnn2	355.611	84.3714	626.85	2.89181	2.5511	7.89e-06	0.000646487
Ids	2207.52	3062.26	1352.79	-1.1786	3.34393	8.31e-06	0.000675113
Napb	813.894	1208.52	419.267	-1.52708	2.91062	8.3e-06	0.000675113
Galnt9	68.4003	109.691	27.1097	-2.01257	1.83569	8.43e-06	0.000681371
Rhoc	132.471	55.7319	209.21	1.90648	2.12245	8.62e-06	0.000693945
Dpysl5	3488.82	4934.17	2043.46	-1.27176	3.54269	8.68e-06	0.000695758
Cers2	242.831	135.41	350.251	1.3704	2.38548	8.87e-06	0.000708002
Man2b2	113.151	33.7554	192.548	2.50851	2.05404	9.23e-06	0.000731157
Cntn1	1334.49	1893.65	775.33	-1.28818	3.12535	9.24e-06	0.000731157
Nes	1351.61	611.235	2091.98	1.7749	3.13088	9.31e-06	0.000733772
Angptl2	132.34	58.5525	206.127	1.81397	2.12202	9.37e-06	0.000735319
Ston1	110.071	49.3072	170.835	1.79066	2.04207	9.53e-06	0.00074481
Stmn2	4344.99	6161.66	2528.31	-1.28511	3.638	9.68e-06	0.000753329
Ptpn13	158.813	57.5983	260.028	2.17262	2.20116	9.98e-06	0.000772066
Sphkap	884.144	1259.38	508.909	-1.30706	2.94657	1e-05	0.000772066
Rab3b	162.268	249.563	74.9738	-1.7336	2.2105	1.01e-05	0.00077911
Irak1	113.831	55.5882	172.074	1.62843	2.05664	1.03e-05	0.000786694
1700086L19Rik	75.8621	112.335	39.3895	-1.50955	1.8806	1.07e-05	0.000811676
Nacc2	923.016	466.662	1379.37	1.56336	2.96526	1.08e-05	0.000816041
Hs3st2	112.648	172.117	53.1782	-1.69261	2.05211	1.12e-05	0.000848422
Pacsin2	175.018	94.3676	255.668	1.43695	2.24333	1.14e-05	0.000855647
6330403A02Rik	666.86	947.935	385.785	-1.29677	2.8241	1.15e-05	0.000857705
Faim2	147.079	220.186	73.9718	-1.57238	2.16785	1.15e-05	0.000857705
Pml	82.022	37.9582	126.086	1.72927	1.91446	1.17e-05	0.000870157
D430041D05Rik	647.124	895.106	399.142	-1.16496	2.81105	1.19e-05	0.000884529
Ehd2	122.969	45.4285	200.51	2.13955	2.09015	1.2e-05	0.000888649
Adcy1	3431.29	4934.66	1927.93	-1.35585	3.53547	1.21e-05	0.000888873
Cdkn1c	98.2237	49.2239	147.224	1.57863	1.99266	1.23e-05	0.000897608
Hyal1	40.0486	15.711	64.3861	2.02806	1.60367	1.24e-05	0.000902311
Nrip3	270.05	399.06	141.039	-1.49984	2.4316	1.25e-05	0.000904508
Pmaip1	272.788	156.823	388.753	1.30917	2.43598	1.25e-05	0.00090498
Lamb1	170.756	78.5951	262.917	1.74081	2.23263	1.27e-05	0.000918233
Syn1	839.037	1268.81	409.266	-1.63212	2.92383	1.28e-05	0.000921647
Cstb	79.9068	37.6155	122.198	1.69717	1.90313	1.3e-05	0.000927479
Itgb8	146.814	77.0119	216.616	1.49078	2.16706	1.3e-05	0.000927479
Palld	66.1984	7.77287	124.624	3.9857	1.8215	1.34e-05	0.000952583
Acads	40.0833	14.5378	65.6289	2.16683	1.60405	1.35e-05	0.000952583
Tubb4a	852.26	1211.55	492.975	-1.29709	2.93062	1.36e-05	0.000954212
Clic1	229.691	85.0922	374.29	2.13575	2.36133	1.42e-05	0.000993025
Brinp2	249.961	357.872	142.05	-1.33244	2.39805	1.47e-05	0.001027
Utrn	123.787	61.1166	186.457	1.60763	2.09303	1.49e-05	0.00103464
Dcx	4681.25	6879.27	2483.23	-1.47	3.67037	1.5e-05	0.00103831
Timp3	1140.98	539.683	1742.29	1.69061	3.05732	1.58e-05	0.00109478
Cpt1a	199.041	68.3416	329.741	2.26883	2.29916	1.67e-05	0.0011469
Hadh	111.65	47.1561	176.143	1.899	2.04825	1.72e-05	0.001175
Gpr126	97.3434	49.2537	145.433	1.56012	1.98875	1.72e-05	0.001175
Syngr1	1051.98	1472.09	631.864	-1.22005	3.02205	1.78e-05	0.0012082
Ccnd2	3573.13	1435.06	5711.2	1.99261	3.55306	1.8e-05	0.00121881
Ttyh2	83.5755	39.1965	127.954	1.70428	1.9226	1.81e-05	0.00122522
Slc7a5	816.067	485.084	1147.05	1.24145	2.91178	1.83e-05	0.00123363
Csrp1	318.344	124.129	512.56	2.045	2.50303	1.98e-05	0.00132792
A830010M20Rik	388.7	575.815	201.585	-1.51375	2.58973	2e-05	0.00133386
Eef1a2	479.269	735.89	222.648	-1.72427	2.68067	2.01e-05	0.00133612
Fam131b	295.78	429.243	162.318	-1.40242	2.47112	2.02e-05	0.00134147
Slc1a1	298.265	433.116	163.413	-1.40568	2.47475	2.05e-05	0.00134936
Glcci1	218.451	318.259	118.642	-1.42282	2.33955	2.05e-05	0.00134936
Dlx6os1	73.0836	110.941	35.2266	-1.65226	1.86441	2.07e-05	0.00135786
Ftl1	728.5	437.439	1019.56	1.22061	2.86249	2.1e-05	0.00137281
Nek6	437.773	212.884	662.662	1.63775	2.64135	2.16e-05	0.00140989
Cplx1	750.911	1127.61	374.209	-1.5911	2.87565	2.23e-05	0.00144917
Lmod1	51.8526	15.6782	88.0269	2.48165	1.71561	2.25e-05	0.00145565
Nfkb2	42.5763	12.0509	73.1016	2.59081	1.63019	2.31e-05	0.00149271
Stk17b	72.8141	33.8171	111.811	1.72227	1.86281	2.34e-05	0.00150431
Dbpht2	206.109	312.62	99.5975	-1.64924	2.31431	2.37e-05	0.00151792
Sesn2	204.308	90.8439	317.773	1.8054	2.3105	2.38e-05	0.00151838
Pfn1	412.928	230.601	595.254	1.36772	2.61598	2.45e-05	0.00155437
Rgs7bp	322.243	476.194	168.291	-1.50003	2.50832	2.45e-05	0.00155437
Gng12	509.397	265.589	753.204	1.50349	2.70714	2.47e-05	0.00156065
Grin1	473.104	677.542	268.667	-1.33416	2.67505	2.49e-05	0.00156501
Tspan9	468.161	279.524	656.798	1.23218	2.67049	2.5e-05	0.00156872
Gclm	216.966	116.854	317.079	1.43936	2.33659	2.54e-05	0.00159105
Pcdha5	1226.45	1708.36	744.535	-1.19809	3.08868	2.59e-05	0.0016128
Gng7	393.14	554.132	232.149	-1.25482	2.59466	2.6e-05	0.00161674
Gltp	92.9589	45.4441	140.474	1.62599	1.96876	2.64e-05	0.00163083
Sun2	137.189	70.2888	204.089	1.53648	2.13763	2.63e-05	0.00163083
Msrb3	96.3759	43.5809	149.171	1.77286	1.98442	2.75e-05	0.00169243
Sorbs3	115.506	32.6662	198.347	2.59847	2.06298	2.84e-05	0.00174277
Plau	42.9706	16.7331	69.2081	2.04172	1.63418	2.86e-05	0.00174552
Pcdha4	1224.87	1706.94	742.795	-1.20027	3.08813	2.93e-05	0.00178279
Adam22	374.022	524.361	223.682	-1.22874	2.57301	2.96e-05	0.00179572
Igfbp3	1207.43	430.897	1983.97	2.20272	3.0819	2.97e-05	0.00179644
D430019H16Rik	1412.79	1954.95	870.63	-1.16691	3.15011	3.03e-05	0.00182984
Pcdha10	1188.39	1649.9	726.868	-1.1825	3.07499	3.09e-05	0.00185603
Pdlim2	69.6929	22.0608	117.325	2.40566	1.84381	3.18e-05	0.00190511
1700020I14Rik	479.46	671.406	287.515	-1.22326	2.68084	3.2e-05	0.00190812
Pttg1	15.9061	3.12758	28.6847	3.15678	1.20429	3.26e-05	0.00192808
Pcdha1	1200.6	1664.86	736.33	-1.17687	3.07943	3.24e-05	0.00192808
Pcdha3	1225.55	1703.21	747.89	-1.18725	3.08837	3.25e-05	0.00192808
Atp6v0e	86.8641	43.4816	130.247	1.58056	1.93934	3.28e-05	0.00193512
Pcdha11	1203.45	1669.36	737.546	-1.17838	3.08047	3.29e-05	0.00193512
Pcdha2	1207.6	1674.89	740.32	-1.17774	3.08196	3.34e-05	0.00195962
Cmtm3	66.7586	24.8192	108.698	2.12632	1.82516	3.37e-05	0.00196122
Adarb1	286.289	403.92	168.659	-1.25946	2.45696	3.38e-05	0.00196122
Anks1b	296.917	443.272	150.563	-1.5572	2.47278	3.37e-05	0.00196122
Pcdha8	1179.5	1636.49	722.515	-1.17939	3.07174	3.39e-05	0.00196395
Mir692-2a	231.677	129.24	334.115	1.36961	2.36507	3.44e-05	0.00197697
Mir692-2b	231.677	129.24	334.115	1.36961	2.36507	3.44e-05	0.00197697
Rhog	52.3639	22.0218	82.7059	1.90426	1.71986	3.49e-05	0.00199796
Chac1	62.3393	30.4587	94.2199	1.62598	1.79546	3.5e-05	0.00199796
Pcdha7	1202.53	1666.53	738.524	-1.17402	3.08013	3.52e-05	0.00199983
Pcdhac1	1177.91	1634.01	721.816	-1.17861	3.07115	3.51e-05	0.00199983
Pcdha6	1197.1	1658.17	736.024	-1.17166	3.07817	3.57e-05	0.0020232
Gap43	3075.27	4298.97	1851.56	-1.21521	3.4879	3.62e-05	0.00204244
Pck2	51.1485	11.7194	90.5777	2.9396	1.70968	3.64e-05	0.00204861
Kank4	66.7732	28.1324	105.414	1.90201	1.82525	3.73e-05	0.00209032
Scarf2	44.5995	17.6224	71.5767	2.01593	1.6503	3.74e-05	0.00209087
Klf4	38.572	15.7279	61.416	1.95849	1.5874	3.75e-05	0.00209087
Ctsz	134.795	57.0481	212.542	1.89565	2.13	3.8e-05	0.00211003
Peg10	426.04	262.314	589.767	1.16855	2.62955	3.88e-05	0.00214872
Pcdha12	1209.8	1676.35	743.25	-1.17329	3.08275	3.98e-05	0.00219928
Fth1	3538.06	2171.06	4905.05	1.17583	3.54878	4.01e-05	0.00221045
Dffa	82.04	126.795	37.2853	-1.76309	1.91455	4.02e-05	0.00221045
Car2	56.277	25.2132	87.3407	1.78841	1.7511	4.04e-05	0.00221342
Slc8a1	2001.08	2876.33	1125.84	-1.35314	3.30129	4.08e-05	0.0022272
Gm16740	355.551	511.056	200.045	-1.35272	2.55102	4.12e-05	0.00224331
Elmod1	466.125	648.59	283.66	-1.19286	2.6686	4.15e-05	0.0022477
Nol3	260.144	366.995	153.294	-1.25891	2.41538	4.15e-05	0.0022477
Tead2	45.6127	17.8043	73.4212	2.03785	1.66004	4.19e-05	0.00226261
Ptx3	109.02	27.5704	190.47	2.78391	2.03791	4.23e-05	0.00226742
Sync	21.345	5.68478	37.0052	2.68129	1.33133	4.24e-05	0.00226742
Atp2b2	586.651	865.032	308.27	-1.48826	2.76845	4.22e-05	0.00226742
Chrnb2	223.341	326.169	120.512	-1.43569	2.34916	4.28e-05	0.00228441
St5	139.203	62.3753	216.031	1.79055	2.14396	4.4e-05	0.00231012
Btg2	219.895	107.294	332.495	1.63085	2.34241	4.38e-05	0.00231012
Pcdha9	1203.43	1664.6	742.261	-1.16507	3.08046	4.37e-05	0.00231012
Mblac2	248.199	350.086	146.312	-1.25809	2.39497	4.4e-05	0.00231012
Tmem151a	211.309	312.091	110.527	-1.49672	2.32512	4.36e-05	0.00231012
Kif5a	1690.94	2534.94	846.938	-1.58151	3.22815	4.4e-05	0.00231012
Tanc1	108.809	57.6911	159.926	1.46939	2.03706	4.43e-05	0.00231022
Asic1	248.982	349.637	148.326	-1.23652	2.39634	4.43e-05	0.00231022
Lrrtm2	239.941	350.699	129.182	-1.44013	2.38028	4.46e-05	0.0023173
Ddr2	139.047	53.8635	224.23	2.05557	2.14347	4.52e-05	0.00233913
Zyx	198.174	84.5052	311.842	1.88246	2.29726	4.55e-05	0.00233913
Crim1	495.373	307.114	683.633	1.15419	2.69502	4.55e-05	0.00233913
9330159F19Rik	482.604	706.431	258.777	-1.44849	2.68368	4.54e-05	0.00233913
Bag3	101.549	37.9473	165.151	2.11879	2.0071	4.56e-05	0.0023401
Gadd45a	42.4136	14.8929	69.9343	2.22378	1.62853	4.61e-05	0.00234882
Bean1	46.038	70.867	21.209	-1.73569	1.66406	4.62e-05	0.00234882
6330419J24Rik	87.3491	134.967	39.7311	-1.76171	1.94176	4.62e-05	0.00234882
Zfp711	130.031	190.403	69.6589	-1.44936	2.11438	4.64e-05	0.00235115
Lhfpl4	430.161	595.112	265.211	-1.16572	2.63373	4.68e-05	0.00236701
Arpc1b	36.9046	15.3441	58.465	1.92298	1.56826	4.69e-05	0.00236753
Tjap1	65.9617	30.4683	101.455	1.73215	1.81995	4.73e-05	0.00238127
Gjd2	55.1632	86.3744	23.9519	-1.84612	1.74244	4.78e-05	0.00239712
Sparc	3912.5	1825.61	5999.38	1.71638	3.59247	4.79e-05	0.00239879
Wdr13	982.246	1363.1	601.398	-1.18036	2.99226	4.89e-05	0.00244251
Pcsk2	271.215	385.397	157.033	-1.29474	2.43347	4.94e-05	0.00245816
Litaf	84.7615	29.4139	140.109	2.24811	1.92871	5.08e-05	0.00252213
Rab9b	192.598	272.548	112.648	-1.27393	2.28488	5.32e-05	0.00262694
Clstn3	580.433	875.123	285.743	-1.61443	2.76383	5.32e-05	0.00262694
Cck	69.467	103.263	35.6714	-1.53084	1.8424	5.39e-05	0.00265266
Gng4	375.07	538.075	212.064	-1.3429	2.57423	5.43e-05	0.00266575
Ets1	47.7819	19.5733	75.9906	1.95148	1.68017	5.56e-05	0.00272446
Nab2	86.5969	44.5885	128.605	1.5261	1.938	5.62e-05	0.00274423
Ipcef1	39.4839	65.8563	13.1116	-2.31971	1.59752	5.74e-05	0.00279457
Cnrip1	424.026	603.432	244.621	-1.30229	2.6275	5.82e-05	0.00282987
Pcdhac2	1404.1	1928.78	879.425	-1.13296	3.14743	5.87e-05	0.00284327
Ifitm2	57.3887	21.1246	93.6528	2.14312	1.75958	5.9e-05	0.00285088
Rasl10b	434.36	613.374	255.346	-1.26399	2.63795	5.99e-05	0.0028869
Opcml	1140.06	1569.31	710.823	-1.14245	3.05697	6.04e-05	0.00289842
Map6	1168.53	1613.62	723.433	-1.15726	3.06768	6.04e-05	0.00289842
Fgf12	407.696	575.277	240.116	-1.26018	2.61044	6.08e-05	0.002908
Scn3a	249.726	354.315	145.137	-1.28703	2.39764	6.1e-05	0.00291052
Prkcd	42.2411	17.377	67.1053	1.94312	1.62676	6.15e-05	0.0029267
Mapt	6622.53	9150.1	4094.96	-1.15992	3.82103	6.2e-05	0.00294176
Dab2	96.1728	47.1097	145.236	1.62223	1.9835	6.38e-05	0.00302254
Slc6a1	489.526	679.447	299.605	-1.18103	2.68986	6.42e-05	0.00303367
Mrps6	286.234	173.375	399.094	1.20236	2.45687	6.52e-05	0.00306335
Map1b	14070.5	18956	9184.98	-1.0453	4.14831	6.5e-05	0.00306335
Fam46b	11.9671	2.06966	21.8646	3.33964	1.0816	6.76e-05	0.0031662
Mthfd1	113.267	54.8494	171.685	1.64443	2.05449	6.79e-05	0.00317317
Prn	94.0859	52.8032	135.368	1.35653	1.97399	6.8e-05	0.00317317
Atp6v0d2	6.57578	0	13.1516	7.05002	0.824502	6.84e-05	0.00318301
Yif1a	73.2076	35.6905	110.725	1.63063	1.86515	6.89e-05	0.00319603
Neto1	111.438	182.375	40.4996	-2.16816	2.04742	6.96e-05	0.00322059
Tubb3	4130.25	5629.48	2631.01	-1.09735	3.61599	6.99e-05	0.00322643
Dnajc6	592.658	825.842	359.474	-1.19975	2.77288	7.15e-05	0.00329468
Cebpb	86.003	31.4606	140.545	2.15587	1.93502	7.25e-05	0.00332185
Sardh	38.437	14.9789	61.8952	2.03963	1.58588	7.23e-05	0.00332185
Eci2	63.5763	31.2262	95.9264	1.61606	1.80398	7.28e-05	0.00332663
Wasf2	114.014	51.1579	176.87	1.78766	2.05734	7.32e-05	0.00333737
Elk3	75.286	34.1244	116.448	1.76782	1.87729	7.47e-05	0.00339305
Tns3	365.669	173.036	558.301	1.6894	2.56321	7.5e-05	0.00339305
Prkcb	950.538	1313.4	587.672	-1.16009	2.97802	7.49e-05	0.00339305
Ywhag	5591.74	7606.25	3577.22	-1.08833	3.74755	7.63e-05	0.00344732
Gnal	837.854	1167.01	508.694	-1.19779	2.92322	7.66e-05	0.00345093
Crtap	48.6479	16.1444	81.1514	2.32245	1.68796	7.7e-05	0.00345488
0610031J06Rik	131.876	68.602	195.15	1.5069	2.12049	7.72e-05	0.00345488
Fndc3b	258.799	157.518	360.08	1.19229	2.41313	7.73e-05	0.00345488
Calu	1538.43	978.374	2098.49	1.10082	3.18711	7.79e-05	0.00346791
Amph	402.834	575.583	230.085	-1.32248	2.60523	7.78e-05	0.00346791
Col8a1	392.472	142.019	642.925	2.17778	2.59392	7.83e-05	0.0034744
Gria1	564.2	781.925	346.475	-1.17405	2.75151	7.86e-05	0.00347978
Hapln1	86.6759	136.262	37.0894	-1.87448	1.9384	7.96e-05	0.00351891
Lamb2	380.976	119.666	642.286	2.42322	2.58101	8e-05	0.00352191
Sept8	330.036	176.262	483.81	1.4562	2.51869	8.01e-05	0.00352191
Map2	3880.95	5236.04	2525.86	-1.05167	3.58895	8.07e-05	0.00353406
Vamp2	2351.51	3206.79	1496.23	-1.09975	3.37136	8.07e-05	0.00353406
Tinagl1	19.0103	3.04456	34.9761	3.47956	1.28127	8.15e-05	0.00354543
Rhod	23.7435	7.90393	39.583	2.30974	1.37737	8.16e-05	0.00354543
4931428F04Rik	554.355	793.388	315.322	-1.33092	2.74387	8.13e-05	0.00354543
Ptpro	228.728	328.556	128.9	-1.34921	2.35951	8.21e-05	0.00356154
Col4a6	67.582	24.7058	110.458	2.15605	1.83047	8.27e-05	0.00357739
Kctd12	1093.73	1499.67	687.782	-1.12451	3.03895	8.36e-05	0.00360906
Calm2	1270.95	1732.03	809.868	-1.09661	3.10416	8.42e-05	0.00362599
Nrxn3	215.272	329.959	100.585	-1.71288	2.33319	8.47e-05	0.003637
Pcdh9	414.863	610.119	219.607	-1.47375	2.61801	8.53e-05	0.00365727
Gtse1	74.6785	36.3146	113.042	1.63555	1.87378	8.56e-05	0.00366004
Grm5	749.824	1031.47	468.182	-1.13939	2.87502	8.6e-05	0.00366782
Pnma2	336.044	469.985	202.102	-1.21713	2.52652	8.62e-05	0.00366952
Camk2n1	449.895	603.13	296.66	-1.02341	2.65321	8.75e-05	0.00371702
Gas6	820.24	452.373	1188.11	1.39288	2.91399	8.79e-05	0.00372419
St8sia1	227.091	315.491	138.691	-1.18514	2.35639	8.84e-05	0.00373841
Cadps	531.37	802.543	260.197	-1.6246	2.72548	9.08e-05	0.00383023
Nrep	3471.92	4715.58	2228.26	-1.08149	3.54058	9.18e-05	0.00386175
Slc12a7	77.0304	30.5494	123.511	2.01188	1.88723	9.34e-05	0.00390533
Sorl1	244.726	114.926	374.526	1.70349	2.38886	9.35e-05	0.00390533
4933426M11Rik	354.019	212.071	495.966	1.2253	2.54915	9.37e-05	0.00390533
Kcnc2	38.2958	59.8911	16.7005	-1.83625	1.58428	9.35e-05	0.00390533
Epas1	91.7019	28.8112	154.593	2.41971	1.96285	9.46e-05	0.00393404
Egfr	95.2888	41.6479	148.93	1.83582	1.9795	9.75e-05	0.00404643
Bak1	166.114	95.6343	236.594	1.30591	2.22067	9.8e-05	0.00406069
Nrg1	35.4667	12.9456	57.9878	2.15467	1.55104	9.93e-05	0.00410399
Gng2	2880.93	3882.87	1878.98	-1.04714	3.45955	9.97e-05	0.00411115
Zak	141.346	66.5946	216.098	1.69671	2.15059	0.000101357	0.00415139
Bmp1	106.366	58.8471	153.886	1.3853	2.02721	0.000100937	0.00415139
Akap2	552.621	347.293	757.95	1.12573	2.74251	0.0001013	0.00415139
Gas7	1121.73	1539.28	704.19	-1.12811	3.04993	0.000103214	0.00421809
Anxa2	149.785	54.9893	244.58	2.15105	2.17576	0.000103647	0.00422645
Sult4a1	545.56	753.489	337.631	-1.1579	2.73692	0.000103965	0.00423014
Bnip3l	375.285	514.029	236.54	-1.11944	2.57448	0.000104611	0.00424709
Glis2	107.632	57.4886	157.775	1.45493	2.03234	0.000108314	0.00438778
Ppard	76.9937	40.3219	113.665	1.49286	1.88702	0.000109786	0.00443769
Shmt2	114.333	63.7391	164.927	1.37019	2.05855	0.000110365	0.00444256
3632451O06Rik	130.433	196.018	64.8489	-1.59434	2.11572	0.000110386	0.00444256
Rab6b	2558.44	3588.44	1528.43	-1.23126	3.40799	0.000110684	0.00444488
Sdc3	2910.4	3964.36	1856.44	-1.09451	3.46397	0.000110947	0.00444579
Ssc5d	38.8476	17.1689	60.5262	1.81176	1.59048	0.00011307	0.0045211
Prkcz	237.77	334.149	141.39	-1.24022	2.37634	0.000114687	0.00456675
Prrt2	290.137	411.106	169.168	-1.28055	2.46275	0.000114705	0.00456675
Fzd7	131.725	61.7845	201.665	1.70503	2.12	0.000115085	0.00457204
Man2b1	96.2448	45.0913	147.398	1.70658	1.98383	0.000117115	0.00462711
Nup93	52.8298	27.3013	78.3583	1.51768	1.7237	0.000117721	0.00462711
Map9	1062.9	1434.31	691.478	-1.0525	3.02653	0.000117484	0.00462711
Chga	279.18	389.915	168.446	-1.21039	2.44604	0.000117439	0.00462711
Darc	197.248	290.027	104.469	-1.47223	2.29523	0.00011719	0.00462711
Dclk1	3820.83	5204.68	2436.98	-1.09468	3.58217	0.000117972	0.00462715
Evc	28.2393	11.3374	45.1413	1.98389	1.45239	0.000120399	0.00469251
Cercam	52.242	24.1299	80.354	1.73138	1.71885	0.000120357	0.00469251
Npr2	113.794	55.9017	171.686	1.61707	2.0565	0.000120074	0.00469251
Etfb	65.131	27.4313	102.831	1.90253	1.81445	0.000120924	0.00470306
Prss23	493.242	141.404	845.081	2.57842	2.69315	0.000122021	0.00473579
Tmem229b	407.233	558.264	256.203	-1.12336	2.60995	0.000122982	0.00476309
Parp3	66.0107	27.3354	104.686	1.93334	1.82027	0.000125461	0.00484897
Gpr22	131.035	200.232	61.8379	-1.6935	2.11772	0.000127546	0.00491927
Lgals1	182.986	50.4458	315.526	2.64255	2.26265	0.000128344	0.00493976
Plec	344.385	183.397	505.373	1.46188	2.53717	0.0001292	0.00496242
Zbtb7b	84.4289	31.7358	137.122	2.10779	1.92701	0.000130959	0.00501955
Tro	571.619	799.505	343.733	-1.21758	2.75718	0.00013194	0.00504672
Vash1	804.545	1107.38	501.714	-1.14205	2.9056	0.000132525	0.00505864
Dcxr	131.852	28.1966	235.507	3.05768	2.12042	0.000133615	0.00508974
Enox1	55.8434	86.2404	25.4463	-1.75692	1.74775	0.00013519	0.00513915
Mdm2	334.334	212.704	455.963	1.09971	2.52431	0.000139875	0.00530635
Bsn	713.601	983.458	443.744	-1.14796	2.85352	0.000141957	0.00536799
Dlg2	1210.94	1726.58	695.294	-1.3121	3.08316	0.000142079	0.00536799
Tmem181b-ps	136.727	195.477	77.9777	-1.32475	2.13617	0.000142444	0.00537079
Fam78b	205.232	291.338	119.127	-1.28948	2.31246	0.000143582	0.00539174
Neurl1a	166.93	238.477	95.3821	-1.32115	2.22279	0.000143511	0.00539174
St8sia4	139.993	196.699	83.2874	-1.23882	2.14642	0.000143875	0.0053918
Chl1	2809.27	3934.72	1683.83	-1.22447	3.44861	0.000144413	0.00540104
Sgpl1	348.894	193.565	504.223	1.38078	2.54282	0.000147813	0.00551705
Tns1	139.008	39.7584	238.258	2.58017	2.14335	0.000148728	0.00552297
Tspyl4	1380.91	1890.92	870.895	-1.11843	3.1402	0.000148383	0.00552297
Snap91	965.569	1353.3	577.837	-1.2276	2.98483	0.000148866	0.00552297
Epm2aip1	1056.43	1401.29	711.569	-0.977582	3.02388	0.00014967	0.00553062
Diras1	288.682	406.492	170.873	-1.24981	2.46057	0.00014948	0.00553062
Irs1	366.968	227.51	506.425	1.15407	2.56475	0.000150756	0.00555966
Vim	4073.42	1634.94	6511.9	1.99377	3.60997	0.000154532	0.00568758
Nsmf	828.254	1146.83	509.681	-1.16982	2.91822	0.000157507	0.00578557
Phyh	56.6941	27.8089	85.5792	1.61822	1.7543	0.000158135	0.00579714
Dnaja1	483.772	654.137	313.407	-1.06132	2.68473	0.000159063	0.00581964
Hivep2	828.232	1101.53	554.938	-0.988976	2.9182	0.000160013	0.00584285
Rsu1	173.808	106.687	240.928	1.17446	2.24032	0.000160482	0.00584844
Myo9b	171.736	96.8941	246.577	1.34666	2.23511	0.000161172	0.00585055
Slitrk3	107.423	155.823	59.0221	-1.39907	2.0315	0.000160862	0.00585055
Myl9	199.286	54.7898	343.782	2.6473	2.29969	0.00016187	0.00586438
Clec7a	17.5184	3.99447	31.0423	2.92713	1.24597	0.000162817	0.00588342
Lrig1	201.544	115.627	287.461	1.31314	2.30459	0.000163031	0.00588342
Arhgdig	210.998	303.405	118.591	-1.35451	2.32448	0.000166974	0.00601401
Slc4a2	144.45	61.0569	227.842	1.89808	2.16002	0.00016975	0.00606719
Arhgef40	109.321	58.3202	160.321	1.45733	2.0391	0.000169762	0.00606719
Pcdh17	345.431	473.231	217.631	-1.1203	2.53849	0.000168797	0.00606719
Fgf13	370.498	516.524	224.473	-1.20193	2.5689	0.000169568	0.00606719
Ndrg4	1713.21	2427.25	999.172	-1.28043	3.23384	0.000170103	0.00606767
Slit2	330.512	187.549	473.475	1.33556	2.51932	0.000171694	0.00611262
Pcdhb9	47.3123	74.3969	20.2277	-1.87373	1.67589	0.000172366	0.0061248
Lhx6	68.302	100.34	36.2637	-1.46577	1.83507	0.000173897	0.00616736
Lpp	234.52	82.4954	386.544	2.22687	2.37036	0.000174297	0.00616971
Ckb	872.226	432.706	1311.75	1.59981	2.94068	0.000177127	0.00625794
Cad	146.06	89.1235	202.997	1.18667	2.16483	0.000178626	0.00628689
Kcna1	177.702	277.783	77.6206	-1.83811	2.24994	0.000178564	0.00628689
Iqgap1	226.689	125.971	327.406	1.37728	2.35562	0.00018054	0.00634219
Swap70	66.4605	22.4419	110.479	2.2944	1.82322	0.000182998	0.00638972
Aen	287.255	184.283	390.228	1.08198	2.45842	0.000183964	0.00638972
Nptxr	1708.34	2275.51	1141.17	-0.995614	3.2326	0.000183884	0.00638972
Lrrn3	444.701	600.589	288.813	-1.05598	2.64817	0.000183544	0.00638972
Gpr85	458.89	638.143	279.636	-1.19004	2.6618	0.000183076	0.00638972
Tmem178	58.4918	97.3303	19.6533	-2.30228	1.76784	0.000182739	0.00638972
Ncoa7	159.349	225.003	93.6951	-1.263	2.20262	0.00018579	0.00644105
Gabrb3	1366.58	1860.9	872.267	-1.09307	3.13567	0.000188041	0.00649479
Kcnma1	144.015	207.281	80.7479	-1.359	2.15871	0.000187943	0.00649479
Chst3	25.2603	8.64857	41.872	2.26231	1.40415	0.00019181	0.00661263
Ptrf	618.451	252.037	984.866	1.96587	2.79138	0.000192472	0.00662108
Ptpn21	68.2029	29.8819	106.524	1.83037	1.83444	0.000192771	0.00662108
Efhd2	379.435	202.734	556.135	1.45539	2.57925	0.000194212	0.00665822
Rhbdf2	34.9186	13.8608	55.9763	2.00601	1.5443	0.000196542	0.00671325
B4galt6	718.367	973.679	463.055	-1.0721	2.85641	0.000196263	0.00671325
Aprt	139.34	86.3837	192.297	1.15359	2.14439	0.000197294	0.00672651
Gdap1	677.852	983.069	372.634	-1.39929	2.8312	0.000200022	0.00680699
Prkd1	48.9397	23.7929	74.0866	1.63458	1.69055	0.000201216	0.00683508
Sub1	631.989	869.979	393.998	-1.14259	2.80078	0.000206673	0.00700756
Sugp2	296.141	412.699	179.582	-1.19999	2.47164	0.000207821	0.00703362
Slc27a1	138.185	77.9304	198.44	1.34732	2.14078	0.000208293	0.00703674
Parva	519.166	287.761	750.571	1.38281	2.71539	0.000213786	0.00720914
Grin2b	263.49	352.945	174.034	-1.01965	2.42093	0.000214708	0.00721394
Nov	492.854	691.723	293.986	-1.23416	2.69281	0.000214681	0.00721394
2900097C17Rik	1318.34	1757.09	879.595	-0.99819	3.12006	0.000215174	0.00721652
Celf4	897.658	1223.16	572.155	-1.096	2.95316	0.000217546	0.00728286
Igfbpl1	157.861	68.2184	247.504	1.85769	2.19855	0.000219238	0.00732626
Ostf1	36.6994	16.1314	57.2673	1.82144	1.56584	0.000220013	0.00733893
Glra2	169.546	267.81	71.2829	-1.9081	2.22954	0.000220755	0.00735044
Gm15800	753.921	1067.26	440.585	-1.27623	2.87738	0.000222023	0.00737937
Plekho2	63.3562	29.6981	97.0143	1.70446	1.80247	0.000223674	0.00738295
Zfp219	152.843	83.4639	222.222	1.4117	2.18453	0.000223034	0.00738295
Ncdn	1246.34	1673.52	819.17	-1.03056	3.09567	0.000223726	0.00738295
Negr1	1085.16	1503.46	666.87	-1.17269	3.03554	0.000222947	0.00738295
Nnt	71.4269	31.1233	111.731	1.84062	1.85447	0.000226111	0.0074484
Npcd	1684.22	2234.84	1133.59	-0.979215	3.22642	0.000227525	0.00745517
Arpp21	227.744	314.673	140.814	-1.15949	2.35764	0.000227357	0.00745517
AI836003	150.481	214.549	86.4132	-1.31099	2.17777	0.000227332	0.00745517
Syngr3	615.004	857.51	372.498	-1.2027	2.78895	0.000228383	0.00747006
Shc1	92.4265	37.6213	147.232	1.96562	1.96627	0.000230212	0.00751237
Cdon	206.841	108.075	305.607	1.49878	2.31585	0.000230488	0.00751237
Gnai2	1146.17	690.849	1601.49	1.21286	3.05929	0.000233552	0.00759886
Adrb2	9.52876	1.65682	17.4007	3.31637	0.98357	0.000241081	0.00780268
Peg3	426.148	572.677	279.619	-1.03399	2.62966	0.000240839	0.00780268
Sms	326.924	449.871	203.977	-1.14072	2.51458	0.000241	0.00780268
Arrb1	854.788	1161.5	548.072	-1.08342	2.93191	0.000242412	0.00783206
Tmem178b	249.252	339.787	158.718	-1.09769	2.39681	0.00024368	0.00785932
Gabra3	164.68	235.805	93.5557	-1.33277	2.21691	0.000244401	0.00786885
Ehd4	86.8056	38.6849	134.926	1.79967	1.93905	0.000246031	0.00790759
Pak7	287.58	396.932	178.228	-1.15472	2.45891	0.000247355	0.00792333
Lyrm9	128.717	187.225	70.2085	-1.41377	2.10997	0.000247377	0.00792333
Mybl1	76.5076	39.1496	113.866	1.53785	1.88427	0.000248497	0.00792879
Kit	163.3	227.022	99.5781	-1.18812	2.21325	0.000248824	0.00792879
Socs2	94.5599	133.801	55.3192	-1.27271	1.97617	0.000249135	0.00792879
Palm2	335.189	482.755	187.623	-1.36298	2.52542	0.00024926	0.00792879
Cd97	24.0149	8.84455	39.1853	2.13491	1.38229	0.000252409	0.00798167
Fgfr1	405.026	201.964	608.087	1.5897	2.60759	0.000252148	0.00798167
Hexa	158.788	87.18	230.395	1.40101	2.20109	0.000251583	0.00798167
M6pr	224.42	133.527	315.313	1.23903	2.35125	0.00025306	0.00798167
3110035E14Rik	143.692	221.748	65.6357	-1.75482	2.15773	0.000253078	0.00798167
Tnfrsf1a	161.771	71.2226	252.319	1.82339	2.20917	0.000253636	0.00798564
Actn4	666.523	365.868	967.177	1.40221	2.82388	0.000255976	0.00804566
Mcm2	74.4524	34.6314	114.273	1.71944	1.87246	0.00025855	0.0080877
Golm1	177.862	110.145	245.579	1.15606	2.25033	0.000258625	0.0080877
S100a10	205.443	132.629	278.258	1.06846	2.3129	0.000258467	0.0080877
Hspa9	523.562	345.966	701.159	1.0189	2.71905	0.000259468	0.00810038
Prnd	45.1336	21.8773	68.3899	1.63988	1.65546	0.000261283	0.0081362
Icam5	80.1892	117.866	42.5122	-1.46903	1.90466	0.000261494	0.0081362
Cplx2	1469.62	1974.96	964.275	-1.03423	3.16723	0.000263151	0.00815014
Nsg1	2285.26	3075.97	1494.54	-1.04129	3.35895	0.000263263	0.00815014
Usp29	188.084	259.248	116.921	-1.14812	2.27458	0.000262451	0.00815014
Mpped2	152.279	214.19	90.3666	-1.24411	2.18292	0.000267619	0.00827116
Syde1	65.1448	23.1187	107.171	2.2079	1.81455	0.00026829	0.0082781
Jph4	948.881	1271.97	625.788	-1.02321	2.97726	0.000270376	0.00832856
Hivep3	153.003	210.807	95.1993	-1.14607	2.18498	0.000271442	0.0083475
Fkbp10	96.2403	27.3561	165.125	2.58923	1.98381	0.000273517	0.00839739
Rabgap1l	770.993	1021.74	520.244	-0.973635	2.88711	0.000275285	0.00843766
Tmtc3	163.804	102.016	225.592	1.14414	2.21459	0.000280544	0.00858465
Ak2	111.425	65.725	157.125	1.25612	2.04737	0.000284283	0.00868471
Cbr3	29.0402	13.5675	44.5128	1.70671	1.46449	0.000289372	0.00879801
Clcn4-2	921.172	1242.5	599.844	-1.05046	2.96439	0.000289417	0.00879801
Rnft2	309.323	420.308	198.339	-1.0831	2.49055	0.000289275	0.00879801
Nmnat2	581.843	773.669	390.018	-0.987992	2.76488	0.000291412	0.00884412
Dock1	45.3403	14.9806	75.7001	2.3295	1.65744	0.000292469	0.00886168
Ifi30	37.5511	11.2975	63.8047	2.48721	1.57578	0.000293245	0.00886292
Snn	875.394	1195.6	555.183	-1.10657	2.94225	0.000293468	0.00886292
Col11a1	170.445	62.9396	277.951	2.14102	2.23184	0.000295311	0.00889877
Scn8a	291.765	429.622	153.907	-1.48041	2.46518	0.000295616	0.00889877
Ier3	47.927	19.2596	76.5943	1.98607	1.68149	0.000296445	0.00890924
Tmbim4	60.0224	32.743	87.3019	1.41208	1.77904	0.000298086	0.00894402
Spock2	721.165	1011.67	430.664	-1.23191	2.8581	0.000298705	0.0089481
Apc	3414.52	4469.83	2359.22	-0.921882	3.53334	0.00030093	0.00898568
Etnk1	1196.98	1595.98	797.987	-0.999913	3.07812	0.00030089	0.00898568
Ccsap	69.5546	103.232	35.8769	-1.52215	1.84295	0.000303798	0.0090567
9330182L06Rik	154.648	238.366	70.9287	-1.74731	2.18962	0.000306958	0.0091362
Serpinh1	1350.86	556.712	2145.01	1.94579	3.13064	0.00030821	0.00915874
Slc25a39	233.231	152.8	313.662	1.03708	2.36797	0.00031339	0.00929774
Adamtsl4	23.6732	8.8063	38.54	2.1172	1.37609	0.000316056	0.00936182
6430548M08Rik	385.965	524.129	247.802	-1.08043	2.58666	0.000317216	0.00938118
1700071M16Rik	28.371	8.85273	47.8894	2.42231	1.4544	0.000318064	0.00938527
Ptplad2	51.7291	23.9383	79.5198	1.72779	1.71457	0.000318368	0.00938527
Pdgfrb	42.4972	19.2042	65.7902	1.77115	1.62938	0.000320868	0.00942893
Wnt9a	70.1714	35.4287	104.914	1.56353	1.84678	0.000320651	0.00942893
Adap1	549.255	738.003	360.507	-1.03339	2.73985	0.000322696	0.00946761
Pde4a	100.889	145.932	55.8454	-1.38419	2.00427	0.000324223	0.00949738
Mdga1	258.964	350.069	167.86	-1.05993	2.41341	0.000327138	0.00956762
Tmem43	326.735	210.157	443.313	1.0765	2.51433	0.000331091	0.00966796
Bai3	224.687	311.74	137.634	-1.17892	2.35177	0.000334654	0.00975662
Phgdh	28.1482	11.3101	44.9863	1.98238	1.45099	0.000336076	0.00978267
Smad3	149.172	87.8397	210.504	1.25994	2.17398	0.000339095	0.00985504
Fstl1	1685.53	945.529	2425.52	1.35901	3.22676	0.000341241	0.00988639
Cntnap4	55.8614	87.2402	24.4827	-1.829	1.74789	0.000340782	0.00988639
Svil	40.5584	17.9275	63.1892	1.81176	1.60915	0.000344274	0.00992765
2810011L19Rik	79.7536	114.117	45.3905	-1.32814	1.90229	0.00034382	0.00992765
Grin1os	145.678	214.716	76.6399	-1.48506	2.16369	0.000344218	0.00992765
Serpinf1	29.5458	7.3481	51.7434	2.79922	1.47196	0.000347226	0.0099972
